# Supplementary material for: Single-cell RNA sequencing of peripheral blood mononuclear cells from acute Kawasaki disease patients
Source: Nat Commun. 2021 Sep 14;12:5444. doi: 10.1038/s41467-021-25771-5 (PMC8440575; doi:10.1038/s41467-021-25771-5)
Supplement: Supplementary file 4 — Supplementary Data 1 [file 41467_2021_25771_MOESM4_ESM.xlsx]

## Sheet: monocyte before vs after
Supplementary Data 1. Differential expression analysis for each cell compartment. FDR < 0.05.
	baseMean	log2FoldChange	lfcSE	stat	pvalue	padj
BCL2A1	614.942	2.23024	0.204075	10.9286	8.41784e-28	9.28909e-24
TIMP1	1723.87	1.50151	0.138343	10.8536	1.91767e-27	1.05807e-23
CTSL	230.051	1.81629	0.172929	10.5031	8.36202e-26	3.07583e-22
IFITM2	4595.36	1.87169	0.179422	10.4318	1.77455e-25	4.89554e-22
C1QA	690.174	2.30093	0.231434	9.94205	2.73154e-23	6.0285e-20
C1QB	702.733	2.4462	0.246555	9.92153	3.35564e-23	6.17158e-20
FCGR3A	1602.36	1.9784	0.204967	9.6523	4.80646e-22	7.57704e-19
MS4A4A	225.866	1.89943	0.201199	9.44058	3.70717e-21	5.11358e-18
SMIM25	900.674	1.87229	0.205276	9.12085	7.45385e-20	9.13925e-17
NINJ1	442.002	0.970217	0.106887	9.07707	1.11537e-19	1.1909e-16
LILRA5	782.308	1.57212	0.173327	9.07028	1.18712e-19	1.1909e-16
HMOX1	448.778	1.20648	0.13417	8.99216	2.42409e-19	2.22916e-16
PPP1R17	35.5992	3.53867	0.411855	8.59203	8.54472e-18	7.25315e-15
INSIG1	190.193	1.35342	0.158772	8.52426	1.53785e-17	1.21215e-14
TPPP3	103.885	1.99546	0.234888	8.49536	1.97326e-17	1.45166e-14
AQP9	88.4132	2.29299	0.285562	8.02975	9.76722e-16	6.73633e-13
LTF	54.4755	-3.05896	0.383863	-7.96888	1.60113e-15	1.03932e-12
SOCS3	147.825	1.97472	0.257581	7.66642	1.76864e-14	1.08428e-11
ADM	79.5895	2.92536	0.382299	7.65203	1.97826e-14	1.14895e-11
CDKN1C	241.218	2.04533	0.268814	7.60869	2.76882e-14	1.5277e-11
CXCL16	155.703	1.43152	0.191916	7.45912	8.71014e-14	4.57697e-11
SERPINA1	3090.11	1.16874	0.159419	7.33126	2.28001e-13	1.14363e-10
SIDT2	144.839	1.18393	0.162318	7.29392	3.01061e-13	1.44444e-10
CEACAM3	55.0529	2.10155	0.297167	7.07193	1.52791e-12	7.02521e-10
FCGR3B	106.62	2.69832	0.38245	7.05535	1.72166e-12	7.59941e-10
CD55	487.815	1.37203	0.195118	7.0318	2.03893e-12	8.33317e-10
CTSC	659.514	1.14493	0.16274	7.03534	1.9877e-12	8.33317e-10
NR4A1	111.254	1.57284	0.224595	7.00297	2.50591e-12	9.87598e-10
C5AR1	341.687	1.44391	0.206666	6.98668	2.81473e-12	1.07105e-09
IFITM3	6554.95	1.34639	0.19636	6.85676	7.0442e-12	2.59109e-09
STXBP2	1495.93	1.09639	0.162663	6.74027	1.58089e-11	5.62746e-09
FCER1G	4726.27	1.05494	0.158053	6.67463	2.47852e-11	8.54701e-09
SLC31A2	264.521	1.11581	0.167757	6.65134	2.90444e-11	9.71228e-09
PILRA	574.44	0.941185	0.143038	6.57998	4.70507e-11	1.52707e-08
TUBA1A	885.614	1.17815	0.180072	6.54265	6.04366e-11	1.90548e-08
S100A11	6937.7	0.956605	0.14656	6.52705	6.70796e-11	2.05618e-08
NAMPT	387.686	1.89912	0.292955	6.48265	9.0126e-11	2.68795e-08
GNG2	173.283	1.06457	0.165605	6.4284	1.28956e-10	3.74481e-08
IFNGR2	583.65	0.698058	0.109953	6.3487	2.17145e-10	6.14409e-08
DDAH2	125.882	0.988448	0.157059	6.29348	3.10427e-10	7.98014e-08
LINC02384	30.3057	2.54666	0.404484	6.29607	3.0529e-10	7.98014e-08
HP	77.1541	2.26093	0.359265	6.29321	3.10962e-10	7.98014e-08
IFI30	876.652	1.25085	0.198648	6.29683	3.03786e-10	7.98014e-08
CMTM6	468.088	0.870551	0.138749	6.27429	3.51241e-10	8.80898e-08
RNASET2	1107.97	0.708206	0.113197	6.25642	3.93918e-10	9.65975e-08
LST1	3782.01	1.03991	0.166922	6.22991	4.66715e-10	1.11259e-07
CD300A	267.607	1.01547	0.163062	6.22752	4.7387e-10	1.11259e-07
FCER1A	43.9281	-2.74397	0.442787	-6.19703	5.75385e-10	1.32279e-07
LIPN	23.0105	2.09208	0.339023	6.17092	6.78948e-10	1.52902e-07
RAB10	347.566	0.720085	0.116813	6.16445	7.07292e-10	1.56099e-07
SAT1	4019.88	1.08286	0.175892	6.1564	7.44166e-10	1.57921e-07
C3AR1	121.593	1.5305	0.248569	6.15727	7.40106e-10	1.57921e-07
TCF7L2	134.332	1.1466	0.187753	6.10698	1.01535e-09	2.11404e-07
CASP5	35.6783	2.12142	0.347553	6.10386	1.03536e-09	2.11578e-07
ADA	75.9294	1.34377	0.220592	6.09165	1.11752e-09	2.24216e-07
BATF3	84.9858	1.58585	0.260492	6.08787	1.14419e-09	2.25467e-07
LRRC25	554.966	0.824179	0.13601	6.05968	1.36392e-09	2.64051e-07
TNFRSF8	48.7749	1.41412	0.233918	6.04536	1.49076e-09	2.78823e-07
HCK	785.392	0.838093	0.138621	6.04595	1.48531e-09	2.78823e-07
VSIR	1173.9	0.628086	0.104477	6.01172	1.83561e-09	3.37599e-07
SLC2A6	218.709	1.0493	0.174977	5.99679	2.01258e-09	3.64079e-07
CLEC2B	261.518	1.14011	0.191464	5.95468	2.60574e-09	4.63779e-07
JUNB	1574.06	0.829003	0.139408	5.94658	2.73805e-09	4.79594e-07
RNF149	467.993	0.896374	0.15164	5.91121	3.396e-09	5.85545e-07
GRK6	175.066	0.98653	0.167656	5.88424	3.99887e-09	6.78885e-07
SLC11A1	511.45	0.895324	0.152616	5.86651	4.45072e-09	7.44147e-07
MTHFS	149.724	1.21818	0.207741	5.86393	4.52035e-09	7.44508e-07
AIF1	4775.99	0.810838	0.138477	5.85541	4.75841e-09	7.61e-07
CFD	1459.24	1.03667	0.177	5.85692	4.71535e-09	7.61e-07
CD79B	117.252	1.13992	0.194807	5.85151	4.87127e-09	7.6792e-07
MS4A7	884.89	1.05205	0.180939	5.81442	6.08453e-09	9.45673e-07
RPL35A	4364.26	-0.551467	0.0949451	-5.80827	6.31212e-09	9.67419e-07
RGCC	37.6241	-1.80423	0.311323	-5.79536	6.81765e-09	1.03059e-06
CYTIP	251.002	0.895502	0.154828	5.78385	7.30091e-09	1.07421e-06
LILRB2	874.903	1.02036	0.1764	5.78434	7.27966e-09	1.07421e-06
LCN2	86.9628	-2.17222	0.375938	-5.77812	7.55391e-09	1.09681e-06
PLA2G16	60.6928	-1.44395	0.250105	-5.77339	7.7693e-09	1.11343e-06
UBE2J1	260.952	0.763015	0.13261	5.75383	8.72449e-09	1.23429e-06
ERGIC1	85.7437	1.11134	0.193403	5.74622	9.12627e-09	1.25886e-06
PECAM1	446.601	0.915111	0.159201	5.74815	9.0223e-09	1.25886e-06
RHOB	349.396	1.42885	0.248837	5.7421	9.3512e-09	1.27396e-06
RBM3	554.45	-0.831249	0.145252	-5.7228	1.04782e-08	1.41008e-06
PRDX1	752.389	0.718726	0.12577	5.71459	1.09968e-08	1.46205e-06
LAPTM4A	305.365	0.764259	0.134044	5.70156	1.18713e-08	1.55953e-06
FPR2	101.284	1.66079	0.292144	5.68483	1.30944e-08	1.69996e-06
STX11	216.657	0.918283	0.161738	5.6776	1.36595e-08	1.7527e-06
BLOC1S1	671.222	0.984673	0.174081	5.65641	1.54575e-08	1.96062e-06
SOD2	412.142	0.938091	0.166221	5.64365	1.6648e-08	2.02757e-06
HSPB1	344.645	1.27009	0.225227	5.63916	1.70878e-08	2.02757e-06
AP1S2	740.114	-0.650588	0.115342	-5.64052	1.69541e-08	2.02757e-06
LY96	244.834	0.850148	0.150747	5.63959	1.70457e-08	2.02757e-06
MTSS1	200.207	1.04579	0.185239	5.64562	1.64583e-08	2.02757e-06
JPT1	360.121	0.97077	0.171933	5.64622	1.64013e-08	2.02757e-06
SELENOW	352.839	0.632999	0.112379	5.63274	1.77369e-08	2.0822e-06
ZFP36L2	770.706	-1.31962	0.234564	-5.62583	1.84617e-08	2.12213e-06
ABI3	333.07	0.867227	0.154104	5.62752	1.82816e-08	2.12213e-06
MXD3	85.963	1.06573	0.189676	5.61866	1.92449e-08	2.18935e-06
CNIH4	273.548	0.976828	0.174768	5.5893	2.27989e-08	2.56721e-06
RHOC	225.645	1.40359	0.252387	5.56128	2.67802e-08	2.98505e-06
NPL	98.8919	0.919745	0.167702	5.48438	4.14915e-08	4.57859e-06
PPM1N	63.1133	1.47689	0.271494	5.43987	5.33181e-08	5.8254e-06
CX3CR1	238.925	0.928346	0.171758	5.40496	6.48211e-08	7.01275e-06
NRG1	50.2715	-1.56844	0.290368	-5.40156	6.60647e-08	7.0779e-06
SELPLG	410.552	0.720059	0.13352	5.39287	6.9341e-08	7.35749e-06
PRDX5	600.96	0.556008	0.103531	5.37044	7.85428e-08	8.08676e-06
POLD4	541.887	0.854789	0.159186	5.36974	7.88486e-08	8.08676e-06
ANXA2	1629.49	0.604918	0.112667	5.36907	7.91455e-08	8.08676e-06
BID	449.376	0.70212	0.130672	5.37313	7.73824e-08	8.08676e-06
SYNGR2	676.211	0.648062	0.121205	5.34681	8.95196e-08	9.06283e-06
PTPN6	915.565	0.633837	0.119484	5.3048	1.12797e-07	1.13156e-05
PARP14	144.344	-0.872058	0.16518	-5.27944	1.2958e-07	1.28821e-05
VAMP5	676.02	1.0041	0.190332	5.27552	1.32378e-07	1.29274e-05
ATP6V0C	1162.9	0.736292	0.139528	5.27702	1.313e-07	1.29274e-05
IL3RA	48.3497	1.65121	0.314555	5.24933	1.52652e-07	1.47765e-05
GRINA	569.602	0.816872	0.155774	5.24397	1.57158e-07	1.50803e-05
ASAH1	677.938	0.585745	0.112138	5.22342	1.75651e-07	1.67095e-05
WARS	588.586	0.973155	0.186537	5.21695	1.81893e-07	1.71555e-05
CUX1	464.844	1.09303	0.209664	5.21323	1.85585e-07	1.73554e-05
C19orf38	449.82	0.694537	0.134031	5.18191	2.19627e-07	2.03663e-05
RPL21	2595.56	-0.532455	0.102893	-5.17485	2.28089e-07	2.09747e-05
RHOG	1119.6	0.507422	0.0983442	5.15966	2.47403e-07	2.25627e-05
ICAM4	63.7586	1.47579	0.28625	5.15559	2.52831e-07	2.28688e-05
RGS2	374.36	0.652655	0.126747	5.14925	2.61525e-07	2.34628e-05
IL32	273.778	-1.44465	0.280773	-5.14527	2.67131e-07	2.37725e-05
MAP3K8	142.023	0.868119	0.168876	5.14057	2.73907e-07	2.41805e-05
CLU	226.427	1.42132	0.277833	5.11573	3.1253e-07	2.73712e-05
PAG1	117.558	0.812729	0.159057	5.10969	3.22694e-07	2.80388e-05
CARD16	1013.63	0.741025	0.14526	5.10138	3.37194e-07	2.90698e-05
FAM20A	28.5013	2.15909	0.423631	5.09664	3.45741e-07	2.95756e-05
FTL	40481.3	0.644169	0.12712	5.06741	4.03257e-07	3.40815e-05
SOD1	456.306	0.923541	0.182274	5.06678	4.04592e-07	3.40815e-05
MXD1	123.203	1.10084	0.217445	5.0626	4.1358e-07	3.45747e-05
GNG5	1424.56	0.651298	0.129064	5.04631	4.50434e-07	3.73725e-05
ATP6V0B	1035.24	0.462727	0.0918662	5.03697	4.72971e-07	3.89495e-05
SIGLEC10	133.273	0.909999	0.182807	4.97791	6.42741e-07	5.25381e-05
RPL13A	1181.78	-1.10279	0.221643	-4.97554	6.50667e-07	5.27949e-05
PLD4	76.7068	-0.949854	0.191042	-4.97195	6.62825e-07	5.33888e-05
SMPDL3A	62.0743	1.12611	0.22662	4.96918	6.72368e-07	5.3765e-05
IL10RB	83.0782	0.902012	0.18169	4.96457	6.88542e-07	5.46623e-05
MYL6	4688.85	0.568008	0.114712	4.95161	7.3601e-07	5.80133e-05
CXCR3	10.818	-2.63723	0.53283	-4.94947	7.44145e-07	5.82386e-05
H3F3B	3199.45	0.71795	0.145113	4.94751	7.51674e-07	5.84135e-05
GLUL	398.756	0.916878	0.185513	4.94241	7.71637e-07	5.95456e-05
SLC29A1	41.0935	1.36979	0.27771	4.93244	8.12093e-07	6.22323e-05
POMP	600.441	0.622212	0.126719	4.91015	9.1006e-07	6.92587e-05
RPL23A	1920.11	-0.511759	0.104276	-4.90773	9.21371e-07	6.96392e-05
ATP6V0E1	870.265	0.48166	0.0981953	4.90512	9.33724e-07	7.00928e-05
PLAC8	823.051	1.1176	0.228598	4.88892	1.01392e-06	7.55989e-05
SYTL1	210.065	0.76454	0.156547	4.88378	1.04073e-06	7.66511e-05
DNAJC25-GNG10	74.6562	1.18558	0.242771	4.88355	1.04193e-06	7.66511e-05
TRBV18	12.1733	-3.90526	0.800452	-4.87882	1.06725e-06	7.79939e-05
HSPA6	136.277	0.772567	0.158435	4.87626	1.08119e-06	7.84927e-05
LGALS2	637.258	-2.02157	0.415184	-4.8691	1.12107e-06	8.08561e-05
NDUFB3	383.193	0.764123	0.156975	4.8678	1.1285e-06	8.08636e-05
RASA4	35.6646	-1.55897	0.320932	-4.85765	1.18784e-06	8.45667e-05
RPS27L	452.971	0.80444	0.166422	4.83374	1.33988e-06	9.47797e-05
CDH23	94.463	0.970403	0.200932	4.82951	1.36868e-06	9.61998e-05
MTHFD2	151.317	0.816701	0.169164	4.82788	1.37994e-06	9.63778e-05
NDUFA13	224.398	0.872083	0.180872	4.82154	1.42453e-06	9.8866e-05
SELENOT	208.456	0.617711	0.128324	4.81367	1.4818e-06	0.000102198
RGS19	573.176	0.638686	0.132739	4.81158	1.49739e-06	0.000102632
UPP1	214.556	0.88536	0.184082	4.80959	1.51243e-06	0.000103023
SRI	355.531	0.669116	0.13967	4.7907	1.66201e-06	0.000112517
TXNDC12	119.287	0.734196	0.153324	4.78853	1.68003e-06	0.000113044
TMEM40	19.9996	-3.54552	0.742976	-4.77205	1.82356e-06	0.000121223
LINC02432	87.3226	1.59777	0.334784	4.77255	1.81909e-06	0.000121223
PIM1	188.763	1.27081	0.267331	4.7537	1.99724e-06	0.000130631
CD5	19.6359	-1.85599	0.390458	-4.75336	2.00059e-06	0.000130631
SDHD	165.128	0.71493	0.150386	4.75397	1.99463e-06	0.000130631
FCGR2A	268.493	1.03432	0.218006	4.74444	2.09086e-06	0.000135721
CDC42EP2	74.8646	0.944282	0.199662	4.72941	2.25172e-06	0.000145308
IL13RA1	61.4121	-1.02928	0.218009	-4.72128	2.34362e-06	0.00015036
SLC44A2	114.198	0.718497	0.152662	4.70646	2.52054e-06	0.000160776
LDHB	454.157	-0.881299	0.187779	-4.69328	2.68864e-06	0.000170512
HNRNPC	454.892	0.480647	0.102679	4.68108	2.85363e-06	0.000179942
PRADC1	44.6574	1.05435	0.22567	4.6721	2.98134e-06	0.000186927
LAMTOR3	105.999	0.902344	0.19322	4.67004	3.01147e-06	0.000187749
PIM3	148.399	0.838848	0.179854	4.66404	3.10055e-06	0.000192216
LYN	554.186	0.673369	0.14454	4.65869	3.18233e-06	0.000196184
PID1	41.7469	-1.77518	0.381176	-4.65713	3.20646e-06	0.000196574
APEX1	187.255	-0.786325	0.169166	-4.64826	3.34749e-06	0.000204086
TSPAN14	202.5	0.64889	0.139716	4.64435	3.41142e-06	0.000205711
SAMSN1	91.5883	1.05598	0.227316	4.64545	3.39342e-06	0.000205711
TMEM59	457.142	0.621278	0.133918	4.63924	3.49685e-06	0.000209716
CMTM3	82.9274	-0.880799	0.189977	-4.63635	3.54613e-06	0.000211522
MYD88	291.991	0.682707	0.148045	4.61148	3.99806e-06	0.000235928
MCTP2	40.7159	1.76743	0.383241	4.6118	3.992e-06	0.000235928
AC136475.5	21.7835	1.78389	0.386978	4.6098	4.03059e-06	0.000236583
OAZ1	5001.87	0.410103	0.0892931	4.59277	4.37393e-06	0.000255377
CASP1	616.654	0.678287	0.147751	4.59073	4.41688e-06	0.000256528
CKS1B	49.4331	1.58733	0.346063	4.58684	4.50013e-06	0.00025864
ARHGDIB	2289.55	0.470727	0.102617	4.58721	4.492e-06	0.00025864
CKB	79.829	1.49868	0.326933	4.58405	4.56055e-06	0.000260755
ADGRE5	463.714	0.596194	0.130321	4.57481	4.76645e-06	0.000271122
PLA2G7	20.87	-1.83191	0.400817	-4.57043	4.86722e-06	0.000275435
CD3G	68.0159	-1.31966	0.288813	-4.56926	4.89442e-06	0.000275561
POLR2J3.1	39.6611	-1.04161	0.229056	-4.54742	5.43081e-06	0.000304208
ST20	63.5911	1.27321	0.280504	4.539	5.6522e-06	0.00031501
SDCBP	544.766	0.625104	0.137875	4.53383	5.79228e-06	0.000321195
LILRA1	258.561	0.790876	0.174667	4.52791	5.95711e-06	0.000328684
CRTAP	297.987	-0.944919	0.209096	-4.51907	6.21116e-06	0.000340996
CD58	98.5357	0.821872	0.182088	4.51359	6.37396e-06	0.000348201
MIDN	132.276	0.842793	0.187179	4.5026	6.71259e-06	0.000364894
FMNL2	18.2458	1.68453	0.374815	4.4943	6.97988e-06	0.000377563
CD53	466.792	0.564446	0.125834	4.48566	7.26884e-06	0.000391276
TMEM123	261.185	-0.664472	0.148716	-4.46805	7.8937e-06	0.00042285
RARA	197.808	0.736044	0.165369	4.45091	8.55078e-06	0.000455835
NFKBIZ	194.106	0.851696	0.191693	4.44303	8.87008e-06	0.000470012
LIME1	31.3894	-1.7245	0.388203	-4.44226	8.9019e-06	0.000470012
TBCB	347.958	0.527324	0.118878	4.43582	9.17204e-06	0.000481969
FCGR2B	57.2754	1.24131	0.280659	4.42282	9.74199e-06	0.000509492
LBH	54.9189	-1.21871	0.276199	-4.41242	1.02222e-05	0.000532084
LINC00937	76.8105	-1.22665	0.27811	-4.41065	1.03059e-05	0.000533923
SNX3	487.77	0.722506	0.164386	4.39518	1.10678e-05	0.000570718
TBXAS1	299.815	0.594531	0.135351	4.39251	1.12049e-05	0.000575099
CACNA2D3	17.1633	-1.61321	0.367403	-4.39086	1.12905e-05	0.000576806
EPB41	78.6184	-0.864193	0.197302	-4.38006	1.18648e-05	0.000603356
TYROBP	7191.34	0.469639	0.107404	4.37265	1.2275e-05	0.000621351
B2M	20248.6	0.538552	0.123242	4.36989	1.24311e-05	0.000626381
LILRB1	396.275	0.982284	0.224875	4.36814	1.2531e-05	0.000628544
PEBP1	163.59	-0.652324	0.149614	-4.36006	1.30026e-05	0.000649247
SPN	232.288	0.580145	0.133092	4.35897	1.30676e-05	0.000649556
SERF2	5179.67	0.471436	0.108209	4.35673	1.3202e-05	0.000653292
IFNAR2	67.0685	0.813921	0.187638	4.33772	1.43971e-05	0.00070925
ALDH1A1	35.7799	-1.67923	0.387594	-4.33244	1.47467e-05	0.000723034
CIITA	64.5207	-1.0818	0.249751	-4.33153	1.48079e-05	0.000723034
C1QC	238.466	2.84762	0.658383	4.32517	1.52414e-05	0.00073767
USB1	83.0103	0.838794	0.193894	4.32605	1.51809e-05	0.00073767
AIM2	26.0901	1.82648	0.422936	4.31856	1.57049e-05	0.000750232
TRBV3-1	11.674	-2.23361	0.517194	-4.3187	1.56951e-05	0.000750232
P2RX1	95.6881	0.69733	0.161414	4.32014	1.5593e-05	0.000750232
TFEC	63.787	-1.05305	0.24393	-4.31702	1.58151e-05	0.000752241
RPL37	4587.95	-0.551521	0.127876	-4.31293	1.61106e-05	0.000763008
PGK1	979.853	0.657254	0.153216	4.28971	1.78908e-05	0.000843695
ACP5	96.7874	0.925354	0.215952	4.285	1.82736e-05	0.000858081
MBNL1	338.211	-0.503093	0.117465	-4.2829	1.84471e-05	0.000858921
HDAC9	38.4111	-1.24356	0.290328	-4.2833	1.84142e-05	0.000858921
SCIMP	225.942	0.599187	0.139975	4.28067	1.8633e-05	0.00086393
PHF19	77.9206	0.926177	0.217038	4.26735	1.97805e-05	0.000913295
LAPTM5	1540.93	0.430607	0.101002	4.26333	2.01401e-05	0.000926025
PFKFB3	50.0885	1.38674	0.325641	4.25849	2.0581e-05	0.000942373
RPL10A	1829.8	-0.647445	0.152096	-4.2568	2.0737e-05	0.000945592
ICAM3	463.139	0.558761	0.13136	4.25368	2.10288e-05	0.00095495
DBI	744.147	0.486339	0.114541	4.24597	2.17653e-05	0.000984346
RPS8	7952.74	-0.620964	0.146364	-4.24259	2.20955e-05	0.000990327
ACAA1	261.757	0.503144	0.118614	4.24187	2.21668e-05	0.000990327
CD300LF	111.978	0.818889	0.193011	4.2427	2.20848e-05	0.000990327
SHTN1	95.4706	-0.851359	0.201059	-4.23437	2.29191e-05	0.00101981
BUD31	223.649	0.582904	0.138084	4.22137	2.42826e-05	0.0010724
H2AFJ	344.91	0.506171	0.11991	4.22125	2.42953e-05	0.0010724
HSBP1	563.061	0.510903	0.121127	4.21792	2.46563e-05	0.00108399
LSM6	349.536	0.708991	0.168288	4.21297	2.5203e-05	0.00109494
SFT2D1	236.278	0.654707	0.155392	4.21327	2.51704e-05	0.00109494
CSTB	1183.4	0.593458	0.140841	4.21366	2.51262e-05	0.00109494
BCAP31	387.464	0.465523	0.110613	4.20857	2.56994e-05	0.00111213
IGFBP6	24.8409	1.52766	0.363188	4.20624	2.5966e-05	0.00111928
ATG3	450.277	0.623938	0.148501	4.20158	2.65061e-05	0.00113811
NOP10	808.203	0.661211	0.157467	4.19903	2.68056e-05	0.00114651
TNF	49.0078	1.14457	0.272952	4.1933	2.7492e-05	0.00116235
SLC24A4	82.1116	0.806878	0.192401	4.19374	2.7439e-05	0.00116235
GNGT2	44.6481	1.0618	0.253163	4.19415	2.73903e-05	0.00116235
GYG1	200.693	0.970431	0.231668	4.18888	2.80335e-05	0.00118072
GPR137B	35.1646	1.29557	0.309617	4.18442	2.85893e-05	0.00119955
CDKN2D	164.094	0.804079	0.192322	4.18091	2.90344e-05	0.00121362
FTH1	21294.2	0.667879	0.15994	4.17582	2.96921e-05	0.00123642
FBP1	254.778	0.796326	0.191284	4.16305	3.14027e-05	0.00129302
SEPT1	115.679	-0.879012	0.211136	-4.16325	3.1375e-05	0.00129302
WSB1	498.669	0.493126	0.118417	4.16431	3.12296e-05	0.00129302
CKLF	369.951	0.596377	0.143361	4.15997	3.1829e-05	0.0013057
LILRA4	10.0013	-2.60633	0.627675	-4.15236	3.29064e-05	0.0013449
SHISA4	14.4576	2.061	0.497136	4.14574	3.38715e-05	0.00137923
ATP1B3	184.414	0.754912	0.182244	4.14232	3.43813e-05	0.00139484
RNF144B	99.1147	0.8587	0.20757	4.13691	3.52015e-05	0.00142289
TNFRSF10C	32.4087	1.91577	0.463257	4.13544	3.54268e-05	0.00142677
MAPKAPK3	280.482	0.60315	0.145977	4.13182	3.59901e-05	0.00144419
BSG	311.19	0.520959	0.126616	4.11448	3.8806e-05	0.00155154
CD151	171.399	0.581839	0.141471	4.11279	3.90902e-05	0.00155726
ICAM2	239.886	0.59032	0.143615	4.11044	3.94909e-05	0.00156756
IFI44L	93.8992	-1.59769	0.388967	-4.10752	3.99922e-05	0.00158177
RNF13	223.59	0.516329	0.12602	4.0972	4.18184e-05	0.00164809
TAF1D	139.865	-0.599489	0.146363	-4.0959	4.20535e-05	0.00165146
CAMK4	41.0122	-1.35408	0.331376	-4.08624	4.38425e-05	0.00171517
DUSP1	1391.17	1.57269	0.385024	4.08466	4.41421e-05	0.00171517
FAM96B	359.713	0.489823	0.119901	4.08523	4.40323e-05	0.00171517
NAPSA	221.074	0.814893	0.199595	4.08274	4.45084e-05	0.00172333
SCGB3A1	28.3655	1.84146	0.451456	4.07893	4.52441e-05	0.0017341
EMP3	2337.55	0.429104	0.105202	4.07886	4.52578e-05	0.0017341
TCN2	54.8626	1.21459	0.297707	4.07983	4.50687e-05	0.0017341
RPL31	1255.28	-0.596063	0.146172	-4.07781	4.54618e-05	0.00173588
RAP1B	571.349	0.575071	0.14106	4.07679	4.56618e-05	0.00173751
TRBV4-1	30.4713	-3.71302	0.911764	-4.07235	4.65418e-05	0.00176491
ABHD3	64.3279	0.77612	0.190811	4.06747	4.75262e-05	0.00179607
SUMO1	288.998	0.558312	0.137343	4.0651	4.80114e-05	0.00180821
HES4	61.8406	1.78508	0.439511	4.06152	4.8754e-05	0.00182993
PIK3AP1	166.315	0.547883	0.13518	4.05299	5.05666e-05	0.00189153
JAK3	98.0384	0.806441	0.199387	4.0446	5.24115e-05	0.00195392
CALR	408.428	0.695688	0.172132	4.04159	5.30905e-05	0.00197257
CDK2AP2	241.742	0.589712	0.146015	4.03872	5.37448e-05	0.00199018
TRBV5-1	24.8843	-2.10756	0.521984	-4.03761	5.39994e-05	0.00199292
PGLYRP2	20.4862	1.90376	0.472004	4.03336	5.49854e-05	0.00202255
OGFRL1	105.59	-0.871897	0.216409	-4.02893	5.60319e-05	0.00205419
TLR1	78.6596	0.79163	0.196936	4.01974	5.82633e-05	0.00212892
YY1	164.989	-0.580574	0.144479	-4.01839	5.85984e-05	0.0021341
HTATIP2	133.968	0.610453	0.151953	4.01739	5.88453e-05	0.00213605
TMBIM6	748.967	0.452274	0.112775	4.0104	6.06159e-05	0.0021931
RABGAP1L	178.721	0.777719	0.193983	4.00921	6.09228e-05	0.002197
LCK	91.7018	-1.16852	0.291586	-4.00745	6.13768e-05	0.00219998
GADD45B	138.362	0.753572	0.188047	4.00735	6.1404e-05	0.00219998
PSMB6	445.429	0.452655	0.113283	3.99578	6.44804e-05	0.00230272
CD3E	211.266	-1.12182	0.281264	-3.98847	6.65002e-05	0.00236719
MYLK	6.81165	-3.17231	0.796136	-3.98463	6.7584e-05	0.00239804
AL445524.1	87.4636	1.22534	0.30778	3.98122	6.85634e-05	0.00242499
CMTM5	18.4645	-2.94028	0.739602	-3.9755	7.02328e-05	0.0024761
CD63	624.942	0.806059	0.202905	3.9726	7.10932e-05	0.00249845
RPLP2	3335.51	-0.744321	0.187838	-3.96257	7.41464e-05	0.00259748
AC147067.1	54.0919	1.28512	0.324462	3.96077	7.4707e-05	0.00260884
C2orf88	11.083	-3.18815	0.806016	-3.95545	7.63916e-05	0.00265925
RPL37A	1653.96	-0.731795	0.185046	-3.95467	7.66388e-05	0.00265946
FFAR2	31.7469	1.79591	0.454984	3.94719	7.90745e-05	0.00273538
ILF3	158.485	-0.636168	0.161212	-3.94616	7.94142e-05	0.00273855
APH1B	80.8391	0.874583	0.222031	3.93901	8.1817e-05	0.00281262
RBBP8	40.9612	0.928673	0.235832	3.93787	8.2209e-05	0.00281732
EIF6	238.613	0.502997	0.12789	3.93305	8.38742e-05	0.00286548
VNN1	21.8752	1.69125	0.430467	3.92887	8.53464e-05	0.00289784
MIEN1	284.491	0.523278	0.133163	3.92961	8.50854e-05	0.00289784
MYCL	27.7842	-1.30765	0.333092	-3.92579	8.64467e-05	0.00292619
TRIB1	35.5493	1.27872	0.325977	3.92273	8.75495e-05	0.00295446
MLLT3	18.0699	-1.40693	0.359524	-3.91331	9.10384e-05	0.00306283
CAVIN2	32.172	-2.33334	0.596821	-3.90961	9.24436e-05	0.00310065
MYL12B	1085.42	0.453528	0.116048	3.9081	9.30231e-05	0.00311064
CTSD	459.394	0.555747	0.142493	3.90017	9.61265e-05	0.0032047
TMBIM4	123.304	0.74992	0.192419	3.89732	9.7263e-05	0.00323282
GOLGA4	89.9523	-0.70463	0.180885	-3.89546	9.8012e-05	0.00324793
SELENOK	163.642	0.564909	0.145114	3.89285	9.9072e-05	0.00327323
HIST1H2BK	64.5041	0.789285	0.202811	3.89172	9.95354e-05	0.00327873
ECE1	66.6187	0.862774	0.222297	3.88118	0.00010395	0.00341394
TADA3	145.673	0.684629	0.176547	3.87787	0.000105373	0.00344021
AC007032.1	5.70455	2.94493	0.759314	3.87841	0.00010514	0.00344021
MEA1	181.376	0.543487	0.140186	3.87689	0.000105799	0.00344394
RBM25	209.098	-0.523117	0.135129	-3.87124	0.000108283	0.00351441
AC011899.2	32.8799	1.166	0.301589	3.86619	0.000110548	0.00357742
SSH2	220.959	0.559406	0.144787	3.86365	0.000111707	0.00360435
CHMP5	185.288	0.671834	0.174162	3.85752	0.000114545	0.00368513
FLOT2	190.105	0.80251	0.208388	3.85104	0.000117615	0.00377292
VPS51	117.365	-0.684376	0.178233	-3.83979	0.000123141	0.00393873
ZFAND5	338.578	0.521629	0.135877	3.83898	0.000123544	0.00394021
C3orf14	30.6214	1.13556	0.295986	3.83652	0.000124788	0.00396842
EHD1	85.678	0.675202	0.176033	3.83566	0.000125229	0.00397097
LYZ	10102.9	-0.798812	0.208412	-3.83284	0.000126671	0.00400519
E2F2	24.9032	1.24586	0.325154	3.8316	0.000127311	0.00401394
CALML4	42.5998	1.7307	0.451983	3.82911	0.000128605	0.0040432
TMEM50A	438.215	0.41994	0.109793	3.82482	0.000130865	0.00407847
TC2N	23.3654	-1.51594	0.396281	-3.82542	0.000130549	0.00407847
RPS19	9783.67	0.643648	0.168256	3.82541	0.000130556	0.00407847
TBC1D10A	64.6565	0.847397	0.221589	3.82418	0.000131206	0.00407847
IL7R	186.387	-1.06015	0.277456	-3.82097	0.000132928	0.00410885
GNG10	174.425	0.848438	0.222023	3.82139	0.000132702	0.00410885
GLA	69.1787	0.824898	0.216208	3.8153	0.00013602	0.00419267
CCDC88A	182.788	-0.846265	0.221916	-3.81345	0.000137041	0.00420355
RPS14	6109.54	-0.61609	0.161564	-3.81328	0.000137134	0.00420355
RHOA	2170.55	0.480828	0.126564	3.7991	0.000145224	0.00440261
LEF1	78.7117	-1.08036	0.284337	-3.79956	0.000144955	0.00440261
HK3	417.787	0.672286	0.176906	3.80024	0.000144559	0.00440261
RNF141	130.81	0.58852	0.154873	3.80002	0.000144686	0.00440261
PRDX4	110.623	0.756799	0.199248	3.79827	0.00014571	0.00440522
SLC39A1	75.4229	0.645033	0.169859	3.79746	0.000146184	0.00440749
ABHD5	96.4716	0.641675	0.169097	3.79472	0.000147813	0.00444446
ITM2C	27.9633	-1.61271	0.425611	-3.78916	0.00015116	0.00453274
NOTCH4	16.6063	1.48077	0.390949	3.78762	0.000152098	0.0045485
SNX18	104.075	0.642277	0.169679	3.78524	0.000153563	0.0045799
SLC7A7	485.555	0.591517	0.156365	3.78292	0.000154997	0.00461022
MRVI1	15.3578	1.44257	0.381959	3.77676	0.00015888	0.00471302
UBE2F	87.6638	0.770661	0.204358	3.77113	0.000162512	0.00480664
C18orf32	108.425	0.699412	0.185495	3.77052	0.000162907	0.00480664
CYBC1	243.885	0.518576	0.137652	3.76729	0.000165031	0.00485633
KCNMA1	18.96	2.32936	0.618868	3.7639	0.000167282	0.00490945
FCGR1B	84.6917	0.942905	0.25119	3.75375	0.00017421	0.00509923
NAAA	327.637	0.620602	0.165413	3.75184	0.000175539	0.00512454
LINC00877	42.5779	0.928276	0.247537	3.75005	0.0001768	0.00514772
SH2D3C	110.046	0.665528	0.177533	3.74876	0.000177711	0.00515229
OSBPL1A	16.0173	-1.26159	0.336557	-3.74851	0.000177891	0.00515229
ETS2	124.346	0.928726	0.24785	3.74713	0.000178872	0.00516715
PF4V1	15.9473	-2.73323	0.732097	-3.73343	0.000188893	0.00544238
MS4A6A	916.815	-0.671698	0.1803	-3.72545	0.000194964	0.00560266
ARHGAP29	7.92721	2.139	0.574655	3.72223	0.000197471	0.00565998
L1TD1	19.63	1.52494	0.40988	3.72045	0.000198866	0.0056852
NEURL1	54.7222	0.988764	0.266046	3.71652	0.000201989	0.00575956
SIGLEC1	43.321	-2.67918	0.721548	-3.71311	0.00020473	0.00582267
BCL11B	23.7114	-1.54241	0.415656	-3.71077	0.000206627	0.00586152
CD99	616.092	-0.640253	0.172707	-3.70717	0.000209592	0.00593037
FGR	944.129	0.494866	0.133683	3.70178	0.000214093	0.00604224
GIMAP7	569.293	-0.462132	0.124994	-3.69722	0.000217969	0.00613595
NFIL3	18.8539	1.43362	0.388385	3.69124	0.000223166	0.00626624
DRAP1	744.678	0.529254	0.143519	3.68768	0.000226307	0.00633831
NECAP2	171.634	0.530146	0.143895	3.68426	0.000229369	0.00639164
CD68	1110.67	0.736654	0.199924	3.68468	0.000228993	0.00639164
MX1	210.78	-1.08447	0.294525	-3.68211	0.000231313	0.00642958
CYP1B1	123.947	1.16388	0.316834	3.67345	0.000239294	0.00663469
RNF125	48.6708	-0.914149	0.2489	-3.67276	0.000239948	0.00663614
ROPN1L	7.90332	2.45028	0.667475	3.67097	0.000241635	0.00664947
RPS16	1823.66	-0.647517	0.176377	-3.6712	0.000241415	0.00664947
FBL	148.897	-0.509534	0.139057	-3.6642	0.000248116	0.00681084
TIGIT	6.83973	-2.14205	0.584909	-3.6622	0.000250063	0.00683031
CCND2	25.9249	-1.2547	0.342564	-3.66266	0.000249606	0.00683031
HES1	7.30507	2.70035	0.737804	3.65998	0.000252236	0.00683889
TCF7	72.2098	-0.940889	0.257005	-3.66098	0.000251254	0.00683889
HOTAIRM1	152.461	0.609371	0.166489	3.66013	0.000252084	0.00683889
KYNU	118.503	0.628783	0.172343	3.64845	0.000263831	0.00712463
HAGH	105.628	0.647627	0.177549	3.64759	0.000264712	0.00712463
NLRP1	121.75	-0.677006	0.185589	-3.64788	0.000264413	0.00712463
CALHM6	486.706	0.763413	0.209371	3.64622	0.000266125	0.00714524
BCL9L	26.1442	-1.10641	0.303739	-3.64265	0.000269843	0.00722747
ARSA	108.057	0.687318	0.188752	3.64137	0.000271188	0.00724592
AC079209.1	5.4395	2.60791	0.716675	3.63891	0.000273797	0.00729794
BEGAIN	4.02697	3.26245	0.897847	3.63364	0.000279449	0.00743065
COX5B	1450.6	0.434294	0.119563	3.63234	0.000280867	0.00744673
TPCN1	45.0005	-0.955909	0.263202	-3.63184	0.000281403	0.00744673
ADGRE3	29.5562	1.10664	0.305233	3.62556	0.000288337	0.00761197
RPA3	97.2018	0.721882	0.199212	3.62368	0.000290443	0.00764925
G0S2	201.437	3.34454	0.923698	3.62081	0.000293682	0.00771614
HMGN2	940.049	0.652183	0.180167	3.61988	0.000294743	0.00771717
LINC01001	77.7397	0.875962	0.242009	3.61955	0.00029512	0.00771717
CAPZB	866.293	0.40206	0.111165	3.61679	0.00029828	0.00776301
RPS2	2047.23	-0.77914	0.215409	-3.61703	0.000297998	0.00776301
ERP44	190.152	0.536467	0.148561	3.61108	0.000304927	0.00791734
P2RY13	178.665	0.58041	0.160877	3.60778	0.000308829	0.00799983
RER1	256.164	0.434927	0.120602	3.6063	0.000310596	0.00802676
CYSTM1	152.175	1.15623	0.320936	3.60269	0.000314947	0.00806366
OPTN	29.7603	-1.36206	0.377923	-3.60407	0.000313271	0.00806366
UNC119	230.14	0.541314	0.150209	3.60375	0.000313656	0.00806366
FKBP1A	1128.54	0.436638	0.121193	3.60282	0.000314781	0.00806366
SNAP29	132.512	0.663032	0.184099	3.6015	0.000316389	0.00808184
SPNS3	13.429	-1.2729	0.354376	-3.59194	0.000328228	0.00836489
DNAJC10	69.5802	-0.71452	0.19902	-3.59019	0.000330441	0.00838257
GOLPH3	106.341	0.570393	0.158852	3.59071	0.000329774	0.00838257
MYOF	107.304	0.754857	0.210648	3.5835	0.000339026	0.00858062
GPR65	173.194	0.604566	0.168836	3.58078	0.000342565	0.00865035
CLEC12A	590.296	0.465463	0.130067	3.57864	0.000345386	0.00870167
RUBCNL	19.9665	1.33647	0.373933	3.57409	0.000351446	0.00883418
ALDH2	244.52	-0.655342	0.18363	-3.56881	0.0003586	0.00895284
PLEKHF1	7.11505	-1.81007	0.507033	-3.56993	0.000357082	0.00895284
MPST	95.9506	-0.671602	0.188163	-3.56926	0.000357998	0.00895284
H2AFZ	665.799	0.564	0.158129	3.56672	0.000361479	0.00900434
SNAP23	192.072	0.511129	0.143332	3.56605	0.000362403	0.00900701
NDUFA4	900.215	0.487349	0.13676	3.56353	0.000365905	0.00907363
ZBTB8OS	133.972	0.553412	0.155694	3.55449	0.000378715	0.00937023
SCT	4.59895	-3.88341	1.09419	-3.54913	0.000386509	0.00954167
TRAV27	7.48774	-3.04784	0.859782	-3.5449	0.000392761	0.00967438
MPDU1	84.8523	0.594324	0.168101	3.53553	0.000406963	0.0100019
PLAUR	268.206	0.640395	0.181168	3.5348	0.000408079	0.010007
BLOC1S2	165.523	0.500011	0.141584	3.53156	0.000413117	0.0101081
TMEM9B	138.215	0.50529	0.1432	3.52857	0.000417805	0.0102002
LDHA	585.961	0.626193	0.177583	3.5262	0.000421573	0.0102468
NRGN	108.281	-0.877565	0.248838	-3.52665	0.000420856	0.0102468
MDM1	29.7152	0.905103	0.256729	3.52552	0.000422649	0.0102504
RPS6KA4	100.857	-0.681616	0.19359	-3.52093	0.000430031	0.0104066
DENND4C	28.1203	-0.929018	0.263953	-3.51964	0.00043214	0.0104278
OXA1L	211.822	-0.539292	0.153241	-3.51923	0.000432798	0.0104278
AKR1B1	61.8189	-0.758633	0.215629	-3.51823	0.000434437	0.0104445
CABIN1	52.8603	-0.720489	0.205058	-3.51359	0.000442095	0.0106055
CD300C	179.855	0.590254	0.168033	3.51273	0.000443526	0.0106167
CD2	45.2874	-1.17236	0.333918	-3.51092	0.000446564	0.0106433
RABAC1	318.699	0.414386	0.118015	3.51128	0.000445947	0.0106433
CALM2	1519.12	0.405327	0.115519	3.50875	0.000450225	0.0107074
CD47	255.197	0.568666	0.16218	3.50638	0.000454246	0.0107798
AKIRIN2	184.924	0.50769	0.145071	3.4996	0.00046596	0.0110341
ITGB7	53.7505	-0.836873	0.23944	-3.49513	0.000473836	0.0111965
CETP	16.0839	1.63045	0.466779	3.49299	0.000477651	0.0112626
SVIL	82.9466	0.865602	0.247964	3.49083	0.000481519	0.0113295
TESPA1	15.8263	-1.26619	0.3629	-3.48908	0.000484685	0.0113798
RNF167	156.631	0.45435	0.130263	3.48795	0.000486747	0.0114039
ZFP36	1263.17	0.787354	0.225826	3.48656	0.000489278	0.0114164
PTGIR	39.261	-1.11064	0.318553	-3.48652	0.00048935	0.0114164
CAPZA2	414.749	0.462555	0.132833	3.48224	0.000497232	0.0115759
ALDOA	1920.83	0.582965	0.167594	3.47843	0.000504369	0.0117173
CDC42EP4	18.4895	1.22152	0.351713	3.47307	0.000514539	0.0119284
HIST2H2AA4	10.6387	2.37151	0.683185	3.47125	0.000518034	0.0119438
SKAP1	34.3469	-1.14557	0.330035	-3.47104	0.000518448	0.0119438
DYNLRB1	278.454	0.464572	0.13382	3.47163	0.000517317	0.0119438
CAMK2D	36.3452	-1.01704	0.293597	-3.46407	0.000532073	0.0122321
LMBRD1	108.241	0.553369	0.159912	3.46045	0.000539274	0.0123462
MYL9	27.8938	-2.07361	0.599224	-3.46048	0.000539209	0.0123462
EIF3A	268.721	-0.530214	0.153529	-3.4535	0.000553358	0.0126425
OLFM1	8.52564	-2.15829	0.625072	-3.45286	0.000554672	0.0126463
PRR13	939.325	0.434131	0.125817	3.45049	0.000559564	0.0127315
GNS	191.946	0.483173	0.140072	3.44946	0.000561706	0.012754
PPBP	196.195	-2.39137	0.694024	-3.44566	0.000569661	0.0128648
C2	16.5576	1.29066	0.374562	3.44577	0.00056943	0.0128648
DECR1	246.328	0.482771	0.140118	3.44546	0.000570087	0.0128648
ZAP70	40.3405	-1.24166	0.360514	-3.44414	0.000572868	0.012875
MT-CO3	4232.92	-0.567929	0.16489	-3.44429	0.000572569	0.012875
ATF3	21.7701	1.25877	0.365688	3.44219	0.000577019	0.0129419
GRAMD1A	75.5789	0.718951	0.209093	3.43842	0.000585111	0.0130968
TMEM11	92.4417	0.614655	0.178969	3.43443	0.000593805	0.0132645
F13A1	92.1854	-0.746491	0.217617	-3.43029	0.000602933	0.0134411
OSTF1	437.553	0.486479	0.141872	3.429	0.000605802	0.0134779
ARPC1B	869.962	0.415793	0.121312	3.42748	0.000609215	0.0134984
FKBP4	83.6766	1.01681	0.296709	3.42695	0.000610394	0.0134984
STMN3	21.0102	-1.20274	0.350907	-3.42752	0.000609127	0.0134984
CLEC4F	21.2123	1.83609	0.536234	3.42404	0.000616965	0.0135099
UBE2D3	551.624	0.383592	0.112003	3.42483	0.000615191	0.0135099
BDP1	79.4488	-0.688564	0.201049	-3.42486	0.000615111	0.0135099
SH2B2	38.0418	0.996866	0.291084	3.42466	0.000615559	0.0135099
ALOX5	308.81	0.544988	0.159166	3.42401	0.000617035	0.0135099
FABP5	103.367	-0.562341	0.164328	-3.42206	0.000621486	0.0135773
ULK3	32.8062	-0.835348	0.244141	-3.42159	0.000622573	0.0135773
PNISR	261.31	-0.415239	0.121443	-3.4192	0.000628051	0.0136486
TRBV28	16.358	-1.95481	0.571735	-3.41909	0.000628319	0.0136486
NLRC4	59.8692	0.774663	0.226635	3.41811	0.000630579	0.0136708
RPS7	6196.38	-0.303593	0.0890761	-3.40824	0.000653829	0.0141471
CD3D	136.414	-0.981848	0.288286	-3.40581	0.000659684	0.0142189
SHKBP1	346.692	0.558376	0.163949	3.40579	0.000659727	0.0142189
MAN2C1	82.8893	-0.550899	0.162074	-3.39905	0.000676194	0.0145454
C1orf162	865.762	0.471303	0.138874	3.39376	0.000689405	0.014772
SLC16A3	271.729	0.606336	0.178644	3.39411	0.000688529	0.014772
PDK4	69.0279	1.2065	0.355607	3.3928	0.000691814	0.0147949
IFI44	91.4847	-0.878005	0.258979	-3.39025	0.000698287	0.0148769
SPARC	27.4705	-1.74855	0.515761	-3.39023	0.000698343	0.0148769
IRF4	13.5777	-1.3984	0.412901	-3.38678	0.00070719	0.0150363
LUC7L3	206.558	-0.515568	0.15231	-3.38499	0.000711811	0.0151055
GP9	44.6969	-3.32578	0.983363	-3.38205	0.000719472	0.0152095
PIK3CG	43.495	0.910067	0.269071	3.38226	0.000718924	0.0152095
PPP1R11	170.323	0.533646	0.157896	3.37973	0.00072558	0.0153031
COX6A1	1101.6	0.387707	0.114729	3.37931	0.000726672	0.0153031
TBC1D4	14.1757	-1.38871	0.411221	-3.37704	0.000732709	0.0154008
NUCB1	291.374	0.517845	0.153425	3.37523	0.000737529	0.0154727
P2RY8	44.3071	-0.850497	0.252116	-3.37344	0.000742355	0.0155444
DAZAP2	753.131	0.364066	0.108079	3.36852	0.000755725	0.0157944
RPS13	9619.27	-0.343685	0.102108	-3.36589	0.000762963	0.0158837
PPP1CA	758.921	0.365947	0.108738	3.3654	0.000764316	0.0158837
SMCO4	283.248	0.472973	0.140521	3.36586	0.000763054	0.0158837
ORMDL2	104.757	0.572996	0.170371	3.36321	0.000770405	0.0159801
BAX	426.483	0.539485	0.160571	3.3598	0.000779991	0.0161486
LILRA6	128.471	0.628044	0.187024	3.35809	0.000784835	0.0162185
ATF5	64.6647	-0.993102	0.295894	-3.35627	0.000790012	0.0162949
STYXL1	68.8385	0.641289	0.191117	3.35548	0.000792287	0.0163114
TNFAIP3	52.8196	-0.748692	0.223244	-3.3537	0.000797383	0.0163857
AC011603.2	10.1409	1.68505	0.502533	3.35312	0.000799067	0.0163898
CLEC2D	43.9771	-0.96376	0.28808	-3.34546	0.000821464	0.0168179
ITGA2B	12.2022	-2.25757	0.67512	-3.34396	0.000825914	0.0168777
RALB	131.012	0.703008	0.2103	3.34289	0.000829115	0.0169118
YPEL5	161.569	0.517112	0.154802	3.34047	0.000836374	0.0170284
CDC42EP1	12.9683	-1.5371	0.460284	-3.33946	0.000839402	0.0170586
PGS1	84.4321	1.10599	0.331291	3.33842	0.000842552	0.0170911
PTP4A3	33.0647	0.931005	0.279154	3.33509	0.000852714	0.0172655
PTGES3	554.033	0.599161	0.179766	3.33301	0.00085913	0.0173635
ACOT8	81.8786	0.585866	0.175872	3.33122	0.000864676	0.0174437
RAB5IF	432.916	0.442283	0.132894	3.3281	0.00087441	0.0176079
RPSA	1632.87	-0.605158	0.181949	-3.32599	0.000881063	0.0176945
SPATA20	38.0594	-0.742649	0.223305	-3.32572	0.000881918	0.0176945
NREP	18.7417	-1.26934	0.381808	-3.32454	0.000885639	0.0177369
AKAP17A	41.0155	-0.840354	0.252874	-3.32321	0.000889865	0.0177892
FAM110A	222.067	0.508917	0.153251	3.32081	0.000897567	0.0179108
CD8A	22.0771	-1.29104	0.388929	-3.31947	0.000901898	0.0179499
FUOM	120.07	-0.68505	0.20639	-3.31919	0.000902781	0.0179499
MYCBP2	183.742	-0.560075	0.16877	-3.31858	0.000904775	0.0179572
VPS13C	156.118	-0.488125	0.147126	-3.31773	0.000907513	0.0179792
IL10RB-DT	36.8716	1.0868	0.327883	3.31459	0.000917763	0.0181497
GABARAPL1	27.2932	0.991899	0.299514	3.3117	0.000927312	0.0183057
TRAT1	24.4606	-1.20785	0.364958	-3.30955	0.000934461	0.0184139
S100A6	14203.3	0.459122	0.138797	3.30786	0.000940121	0.0184826
ABLIM1	34.0247	-1.13409	0.342935	-3.30701	0.000942971	0.0184826
TUBA1B	789.098	0.59274	0.17922	3.30734	0.000941866	0.0184826
S1PR4	129.822	0.653913	0.197842	3.30523	0.000948981	0.0185674
ADGRE1	49.5723	0.74438	0.225443	3.30186	0.000960463	0.0187588
COTL1	3808.46	0.373409	0.113144	3.30029	0.000965853	0.0187975
SDF2	91.4025	0.633116	0.191817	3.30063	0.000964676	0.0187975
SLC25A6	1506.1	-0.489914	0.148576	-3.2974	0.00097586	0.0189588
THEMIS	9.08542	-1.58367	0.480556	-3.29549	0.000982514	0.0190546
SPOCK2	36.7564	-1.05565	0.320575	-3.29299	0.000991296	0.0191911
WBP2	149.386	0.548495	0.166641	3.29148	0.000996621	0.0192604
TREML1	24.0856	-1.83399	0.557353	-3.29054	0.000999969	0.0192914
ZNHIT1	324.465	0.424505	0.129055	3.28933	0.00100427	0.0193405
MAGED2	66.8823	0.690551	0.210149	3.286	0.0010162	0.0194362
SFMBT2	24.1463	1.1379	0.346188	3.28695	0.00101279	0.0194362
TRAV21	6.18512	-2.73675	0.832856	-3.28598	0.00101628	0.0194362
LYRM1	38.3101	0.760415	0.231311	3.28741	0.00101112	0.0194362
CD40	63.4241	0.693142	0.211246	3.28121	0.00103363	0.0197338
RIF1	49.4899	-0.688421	0.20989	-3.27991	0.0010384	0.0197564
NDUFB6	223.312	0.434876	0.132584	3.28	0.00103808	0.0197564
CD8B	57.04	-1.17052	0.357016	-3.27863	0.00104314	0.0198125
PRKDC	126.042	-0.474422	0.144747	-3.27761	0.00104691	0.0198499
TAGLN	48.8384	1.16622	0.356184	3.27421	0.00105959	0.0200558
CABP4	5.44527	2.26709	0.693509	3.26901	0.00107923	0.0203926
POLR2C	62.1743	0.656383	0.201103	3.26391	0.00109885	0.0207279
NOP58	84.2179	-0.536675	0.164514	-3.26219	0.00110553	0.0208184
SLAMF7	58.8459	0.923748	0.283763	3.25535	0.00113253	0.0212541
FAM32A	205.188	0.426589	0.131041	3.25539	0.00113235	0.0212541
CCDC90B	92.2407	0.56403	0.173487	3.25113	0.00114946	0.0215353
VAPA	340.9	0.417163	0.128338	3.25049	0.00115207	0.0215476
S100A9	28976.7	0.840708	0.259046	3.24539	0.00117288	0.0218997
NUP62	66.3007	-0.634694	0.195667	-3.24375	0.00117968	0.0219895
QARS	97.3301	-0.678892	0.209353	-3.24281	0.00118358	0.022025
VTI1B	222.695	0.377824	0.11663	3.23952	0.00119732	0.0222431
SCAF11	258.405	-0.435921	0.134583	-3.23904	0.00119934	0.0222432
PMVK	106.109	0.567466	0.175568	3.23218	0.00122851	0.0226699
PDE6D	60.2877	0.648098	0.200512	3.23221	0.00122837	0.0226699
MAN2B1	172.328	-0.601323	0.186025	-3.23248	0.0012272	0.0226699
SERP1	1437.78	0.333586	0.103231	3.23145	0.00123162	0.0226894
LY86	287.729	-0.560342	0.173533	-3.22903	0.00124209	0.0228441
TCERG1	64.9293	-0.579161	0.179421	-3.22795	0.00124681	0.0228588
MGAM	21.2187	2.14723	0.66521	3.2279	0.00124703	0.0228588
LDLRAP1	37.04	-1.0018	0.310498	-3.22644	0.0012534	0.0229374
SEPT11	23.0957	-1.00472	0.311704	-3.22332	0.00126712	0.0231501
BCL6	81.0954	0.855402	0.265517	3.22165	0.00127454	0.0232472
TTC3	107.324	-0.535024	0.166118	-3.22075	0.00127856	0.0232821
UBE2A	167.73	0.471933	0.146584	3.21953	0.001284	0.0233426
NOG	5.25699	-2.04021	0.634098	-3.2175	0.00129315	0.0234317
NDUFA6	372.28	0.53216	0.165391	3.21758	0.00129276	0.0234317
AP001107.6	4.10636	2.70733	0.84164	3.21674	0.00129658	0.0234553
CYCS	188.135	0.486774	0.151381	3.21557	0.00130187	0.0235125
FNBP4	126.542	-0.515155	0.160237	-3.21495	0.00130467	0.0235245
MAGEF1	33.9846	-0.893127	0.278134	-3.21114	0.00132211	0.0236842
AQP3	29.4967	-1.35125	0.420659	-3.21221	0.00131716	0.0236842
BEST1	35.9315	0.889071	0.276852	3.21136	0.00132107	0.0236842
ST20-MTHFS	4.96926	2.44643	0.761695	3.21182	0.00131895	0.0236842
VDAC2	319.255	0.386417	0.120648	3.20285	0.00136074	0.0243368
METTL7B	22.2356	1.63298	0.510443	3.19915	0.00137833	0.0246114
HLA-DMB	182.439	-0.772129	0.241577	-3.1962	0.00139249	0.0247452
PGAM1	689.136	0.497403	0.155624	3.19619	0.00139255	0.0247452
KDM2B	33.8958	-0.783384	0.245076	-3.19649	0.00139109	0.0247452
PRDX6	330.717	0.368128	0.115281	3.1933	0.00140657	0.0249542
PARVG	461.094	0.381156	0.119486	3.18996	0.00142291	0.0252036
LTA4H	636.341	0.501658	0.157339	3.18839	0.00143066	0.0252598
RPS11	1202.22	-0.516509	0.161976	-3.18881	0.00142861	0.0252598
SH3GLB1	221.132	0.558112	0.175265	3.18438	0.00145063	0.0255306
HAX1	162.468	0.451014	0.141615	3.1848	0.00144855	0.0255306
APP	85.9789	-0.767833	0.241234	-3.18295	0.00145785	0.0256168
HMGA1	90.4495	-0.547389	0.172118	-3.18031	0.00147117	0.0257355
KCTD20	75.587	-0.555176	0.174545	-3.1807	0.0014692	0.0257355
IGLV2-23	112.949	-3.29284	1.03541	-3.18023	0.0014716	0.0257355
IL6ST	66.8061	-0.707935	0.222732	-3.17842	0.00148081	0.0258555
KCTD12	232.758	-0.566544	0.178274	-3.17794	0.00148326	0.0258574
MFSD2A	12.8302	-1.3757	0.433219	-3.17552	0.00149566	0.0260087
PDE3B	36.8775	-0.823564	0.259363	-3.17533	0.00149665	0.0260087
AZU1	23.7247	-1.72926	0.544974	-3.17311	0.00150815	0.0261673
UTS2	41.7434	-0.945054	0.297967	-3.17167	0.00151563	0.0261738
ARHGEF10L	47.2238	-0.840682	0.264998	-3.17241	0.00151177	0.0261738
TNFAIP2	297.649	-0.731252	0.230535	-3.17197	0.00151406	0.0261738
MAL	41.3006	-1.00492	0.316988	-3.17021	0.00152327	0.0262645
RPL18	5497.77	-0.332428	0.10489	-3.16929	0.00152809	0.0263066
TRAV12-3	5.13187	-2.89638	0.914221	-3.16814	0.00153418	0.0263292
DERL2	84.1265	0.527355	0.166448	3.16829	0.00153338	0.0263292
IRF2BP2	93.2071	-0.628666	0.198595	-3.16557	0.00154781	0.0265218
PPDPF	1136.47	0.462221	0.146093	3.16389	0.00155676	0.0266338
CEP350	94.4719	-0.583595	0.184656	-3.16044	0.00157532	0.0267441
ABHD16A	51.3973	0.663761	0.209977	3.16111	0.00157169	0.0267441
JAK2	128.704	-0.568229	0.179694	-3.16221	0.00156576	0.0267441
UBXN1	597.579	0.33641	0.106429	3.16087	0.00157297	0.0267441
MED31	50.6158	0.909473	0.287669	3.16153	0.00156942	0.0267441
RPL22	2792.11	-0.404904	0.12828	-3.15641	0.00159724	0.0270746
MYO1E	19.057	-1.19519	0.379035	-3.15323	0.00161473	0.027329
ARL4C	49.4876	-0.969608	0.307541	-3.15278	0.00161723	0.0273294
PLAGL1	33.912	-0.887922	0.281719	-3.1518	0.00162265	0.0273791
C4orf3	554.824	0.415635	0.131944	3.1501	0.00163217	0.0274275
LINC01504	29.8536	0.968611	0.307537	3.14958	0.00163506	0.0274275
BRD3	58.5548	-0.591829	0.187851	-3.15053	0.00162975	0.0274275
EMC7	134.583	0.643924	0.204452	3.14951	0.00163546	0.0274275
RASL11A	16.6016	1.53338	0.487193	3.14737	0.00164745	0.0275866
SFXN1	23.418	-0.923396	0.293527	-3.14586	0.00165597	0.0276873
FAM110B	6.6354	2.12105	0.675047	3.14208	0.00167754	0.0280054
TSC22D3	653.083	0.634608	0.202017	3.14136	0.00168164	0.0280316
C9orf72	140.076	0.441386	0.140581	3.13972	0.0016911	0.0281468
MPHOSPH10	52.0813	-0.631613	0.201408	-3.13599	0.00171274	0.028464
CLIC3	22.9159	-1.66315	0.530567	-3.13467	0.00172049	0.0285498
PCM1	121.456	-0.541857	0.172931	-3.13337	0.00172809	0.0286329
STAT1	301.33	-0.713368	0.227742	-3.13235	0.00173415	0.0286503
IFT74	13.1689	-1.21349	0.387411	-3.13231	0.00173434	0.0286503
ISCA2	106.095	0.491961	0.157147	3.13058	0.00174461	0.0287769
CD6	19.8408	-1.38799	0.443477	-3.12978	0.00174937	0.0288124
ERO1B	25.3281	-0.877892	0.280728	-3.1272	0.0017648	0.0289377
FBLN2	4.85074	-1.93108	0.617513	-3.12719	0.00176485	0.0289377
ETFB	183.51	0.392203	0.125404	3.12752	0.00176287	0.0289377
DDB2	36.7622	0.813093	0.260058	3.12659	0.00176847	0.0289541
FUS	300.84	-0.363533	0.116301	-3.12579	0.00177327	0.0289897
ARPIN	10.8111	-1.27442	0.407883	-3.12447	0.00178127	0.0290774
CNPPD1	148.813	0.412021	0.131941	3.12277	0.00179158	0.0291594
CPPED1	387.076	0.512174	0.163996	3.12308	0.00178966	0.0291594
DCTN3	275.278	0.372799	0.119717	3.11401	0.00184562	0.0299947
DOCK10	61.8896	-0.615868	0.197901	-3.11199	0.00185828	0.0301561
TRIM58	19.9493	-1.58564	0.509733	-3.11073	0.00186625	0.0302251
CCNDBP1	193.127	0.447171	0.143764	3.11045	0.00186801	0.0302251
RPL4	1285	-0.39058	0.125607	-3.10954	0.00187379	0.0302742
POLR2K	132.716	0.599279	0.192857	3.10738	0.00188754	0.0304517
IFT57	43.5975	0.717279	0.231079	3.10405	0.00190893	0.0306627
RPS3A	5675.37	-0.424403	0.136702	-3.10457	0.00190554	0.0306627
MT1E	44.3248	-0.763756	0.246052	-3.10404	0.00190895	0.0306627
DHRS3	7.06657	-1.71956	0.554058	-3.10358	0.00191196	0.0306663
VMO1	31.187	1.34311	0.432852	3.10293	0.00191615	0.0306889
DAD1	379.898	0.367345	0.118431	3.10175	0.00192381	0.0307669
SNCA	47.0702	-1.1156	0.360087	-3.09814	0.00194737	0.0310987
LAMTOR2	417.936	0.354665	0.114554	3.09604	0.00196123	0.0312748
TRABD2A	23.6044	-1.12454	0.36338	-3.09465	0.00197042	0.0313761
SATB1	51.6541	-0.676475	0.21881	-3.0916	0.00199078	0.0313832
RAB7A	367.927	0.324869	0.10508	3.09165	0.00199047	0.0313832
CLIC1	2050.46	0.379407	0.122694	3.09231	0.00198607	0.0313832
LYNX1	7.14153	1.9735	0.638026	3.09313	0.00198058	0.0313832
KNDC1	6.62735	1.97854	0.639605	3.09337	0.00197896	0.0313832
NFATC2IP	50.5533	-0.703727	0.227449	-3.09401	0.00197474	0.0313832
MYL12A	1737.02	0.385247	0.124578	3.09242	0.00198534	0.0313832
TRAC	32.8267	-1.07314	0.347429	-3.08881	0.00200957	0.0316343
AUP1	301.829	0.391386	0.126833	3.08584	0.00202979	0.0316707
PFDN1	105.975	0.543337	0.175952	3.08798	0.00201524	0.0316707
ACTB	29208.8	0.336738	0.109135	3.08552	0.00203198	0.0316707
TRIM56	70.2366	-0.615603	0.199488	-3.08591	0.00202931	0.0316707
GRK2	338.236	0.372338	0.120661	3.08583	0.00202983	0.0316707
PPHLN1	61.4689	-0.614404	0.199013	-3.08725	0.00202018	0.0316707
TRAPPC1	634.865	0.348566	0.112928	3.08662	0.00202446	0.0316707
ARL4A	66.0632	0.862861	0.279739	3.08453	0.00203877	0.0317123
AHR	55.0191	-0.909132	0.294762	-3.08429	0.00204039	0.0317123
IER2	833.254	0.71939	0.233413	3.08205	0.00205579	0.0319067
UBXN2B	43.2111	0.730959	0.237364	3.07948	0.0020736	0.0321379
RNF181	390.668	0.371442	0.120638	3.07898	0.0020771	0.0321469
VPS35	260.723	0.365251	0.11866	3.07813	0.00208305	0.0321939
TXN	657.638	0.462804	0.150547	3.07416	0.00211095	0.0325796
B3GNT8	38.3685	0.905939	0.294836	3.07269	0.00212139	0.0326949
PDZD11	47.6917	0.733888	0.238898	3.07198	0.00212647	0.0327274
UFD1	143.146	0.43641	0.14225	3.06791	0.0021556	0.0331295
ABHD11	33.462	0.853941	0.278467	3.06658	0.00216524	0.0331393
TMEM179B	323.672	0.480668	0.156738	3.06669	0.00216443	0.0331393
ITM2B	2336.73	0.404176	0.13179	3.06682	0.00216348	0.0331393
TIGAR	64.4623	0.632887	0.206457	3.06547	0.00217331	0.0332168
TPP2	60.3199	-0.584495	0.190772	-3.06384	0.00218517	0.0332886
NOP53	362.008	-0.49606	0.161922	-3.06358	0.00218706	0.0332886
TMEM191B	22.8761	1.04047	0.339596	3.06386	0.00218503	0.0332886
FAM177A1	112.49	0.458556	0.149724	3.06267	0.00219372	0.033344
ALDH1A2	3.65386	2.8369	0.926617	3.06157	0.00220179	0.0334206
PDE5A	3.79964	-2.93496	0.959238	-3.05968	0.00221576	0.0335674
CPQ	52.3457	0.833367	0.272429	3.05902	0.00222059	0.0335674
ATP5PD	633.086	0.288998	0.0944612	3.05943	0.00221757	0.0335674
PTRHD1	225.859	-0.395011	0.129194	-3.0575	0.00223192	0.0336465
RPL34	7424.05	-0.452006	0.147833	-3.05755	0.00223155	0.0336465
PSMB8	735.971	0.415437	0.135937	3.0561	0.00224238	0.0337121
ACO2	105.883	0.463294	0.151591	3.05621	0.00224151	0.0337121
OAS1	362.261	0.582418	0.190843	3.05181	0.00227463	0.0341505
REEP5	414.067	0.393981	0.12914	3.0508	0.00228229	0.0342189
ATP6V1C1	67.0766	0.59985	0.196681	3.04987	0.00228941	0.034279
INAFM1	39.9749	0.709908	0.23308	3.04577	0.00232083	0.0347024
ORAI3	77.1979	0.767367	0.252221	3.04244	0.00234668	0.0350414
BORCS8	41.0924	0.91337	0.300348	3.04104	0.00235765	0.0351577
ZNF703	38.9004	1.02018	0.33608	3.03552	0.00240121	0.0357589
HOXA1	3.88163	2.66851	0.879447	3.0343	0.00241091	0.0358361
DLD	85.0203	0.507476	0.167279	3.03371	0.00241568	0.0358361
TRPS1	33.5269	-0.874445	0.288274	-3.03338	0.00241834	0.0358361
PLBD2	28.7639	-0.78425	0.258551	-3.03325	0.00241938	0.0358361
MT-ND6	125.604	-0.599864	0.197813	-3.03248	0.00242555	0.0358792
COQ10B	55.3187	0.594922	0.196468	3.02809	0.00246108	0.0363561
RTN1	15.5463	-1.33314	0.440494	-3.02647	0.00247426	0.0365019
COX20	91.645	0.570719	0.188614	3.02585	0.00247934	0.036528
RBPJ	182.969	0.408722	0.135487	3.01669	0.00255547	0.0375995
TUBB1	51.4681	-2.42742	0.804851	-3.01599	0.00256144	0.0376371
HMGN4	78.5932	0.60516	0.200778	3.01408	0.00257762	0.0378245
FP565260.1	13.3573	1.37468	0.456509	3.01129	0.00260142	0.0381231
JUN	52.9175	0.853974	0.283991	3.00704	0.00263802	0.038506
ITLN1	5.05458	2.24881	0.74775	3.00744	0.00263459	0.038506
ACTA2	20.929	1.00228	0.333285	3.00729	0.00263591	0.038506
PARVB	112.836	-0.642451	0.214125	-3.00035	0.00269668	0.0393103
DSTN	134.757	0.52481	0.174967	2.99948	0.00270439	0.0393706
S100P	36.0919	1.39295	0.464545	2.99852	0.00271298	0.0393917
MRPS35	142.796	0.450419	0.150195	2.9989	0.00270954	0.0393917
PHC2	68.4034	0.673129	0.224707	2.99559	0.00273913	0.0395853
TRBV11-2	18.6603	-3.05123	1.01837	-2.9962	0.00273364	0.0395853
PTGES	11.7059	3.8375	1.28092	2.9959	0.00273632	0.0395853
LGALS1	4106.36	0.48946	0.163403	2.99542	0.00274066	0.0395853
IDS	140.33	0.469	0.156615	2.99461	0.00274799	0.0396348
EXOSC1	105.225	0.43595	0.145604	2.99408	0.00275273	0.0396348
GCH1	80.8457	0.78468	0.262098	2.99384	0.00275486	0.0396348
UPF3A	76.0752	-0.529686	0.176964	-2.99318	0.00276084	0.0396691
RFXANK	100.787	0.471386	0.157555	2.99188	0.00277263	0.0397867
CCDC115	102.194	0.499375	0.166937	2.99139	0.00277708	0.0397925
SERINC5	36.5832	-0.766827	0.256374	-2.99104	0.00278025	0.0397925
SUSD3	42.0642	-0.691391	0.231399	-2.98787	0.00280927	0.0401559
SNX29	57.1722	-0.657881	0.220512	-2.98343	0.00285039	0.0406909
SERBP1	385.803	-0.370562	0.124328	-2.98052	0.00287761	0.0409735
RCE1	45.7437	0.685867	0.230097	2.98077	0.00287523	0.0409735
SEMA4C	6.78641	1.83513	0.615831	2.97993	0.00288314	0.0409994
MICAL2	41.7779	-0.797755	0.267935	-2.97742	0.00290685	0.0412833
THEMIS2	395.71	0.441439	0.148399	2.97468	0.00293291	0.0415998
HLA-E	1925.82	0.360442	0.121204	2.97386	0.00294083	0.0416491
TCEAL3	18.4136	-1.10362	0.371149	-2.97353	0.00294393	0.0416491
EIF2AK2	97.1162	-0.781821	0.262974	-2.973	0.00294907	0.0416684
CD247	40.3805	-0.945623	0.318525	-2.96876	0.00299006	0.0421935
RPL7	1429.93	-0.500388	0.168583	-2.9682	0.0029955	0.0422163
THEM4	21.3593	-0.879446	0.296343	-2.96766	0.00300078	0.0422204
BASP1	68.3848	1.03368	0.348348	2.96739	0.00300344	0.0422204
FYN	85.7311	-0.458139	0.15443	-2.96664	0.00301071	0.0422687
VNN2	148.943	0.900648	0.30374	2.9652	0.00302487	0.0424135
PAPSS1	95.6644	0.505041	0.170389	2.96405	0.00303618	0.0425181
TMEM176A	542.79	0.444088	0.149867	2.96322	0.00304437	0.0425787
TMSB4X	17735.1	0.374364	0.126366	2.96253	0.00305118	0.0426199
CMIP	84.2243	-0.525203	0.177397	-2.96061	0.0030703	0.0428329
RPS20	412.897	-0.708907	0.239574	-2.95903	0.00308612	0.042945
PFN1	6642.36	0.273996	0.092588	2.95931	0.00308332	0.042945
ACSL1	146.993	0.842961	0.284959	2.95818	0.00309456	0.0430082
OSER1	89.8004	0.638557	0.215909	2.95753	0.00310112	0.0430451
SYNGR1	29.2133	-0.879188	0.297442	-2.95583	0.00311829	0.043229
TMEM107	46.1704	0.795427	0.269345	2.95319	0.00314505	0.0435453
PYHIN1	6.81191	-1.88249	0.637736	-2.95183	0.00315896	0.0436832
GDI2	513.651	0.33447	0.113347	2.95084	0.00316916	0.0437692
DDIT3	38.0683	0.784593	0.265978	2.94984	0.00317934	0.043855
ZMAT2	171.136	0.418624	0.142177	2.9444	0.00323585	0.0445788
GABARAPL2	386.163	0.292583	0.0993943	2.94366	0.00324359	0.0446297
TMED5	124.778	0.458311	0.15585	2.94072	0.00327449	0.0449443
AGPAT2	155.814	0.435024	0.147932	2.94071	0.0032746	0.0449443
LRRC58	47.7797	-0.653574	0.222415	-2.93854	0.00329766	0.0450948
AC004812.2	9.34591	-1.27865	0.435135	-2.93852	0.00329783	0.0450948
RAC2	931.33	0.414602	0.141081	2.93875	0.0032954	0.0450948
GDAP2	39.72	0.686099	0.23371	2.93569	0.00332808	0.0454521
SLC38A1	38.5308	-0.91364	0.31154	-2.93266	0.00336076	0.0458417
TMEM120A	125.423	0.515742	0.17589	2.93218	0.00336589	0.0458551
VMP1	361.274	0.357738	0.122185	2.92783	0.00341337	0.0464446
CDC25B	34.7157	-0.809723	0.276809	-2.92521	0.00344227	0.0467801
SULF2	92.4098	-0.567448	0.19405	-2.92424	0.00345293	0.0468673
TRAV20	7.0842	-3.11665	1.06595	-2.92383	0.00345749	0.0468715
PPP3CA	66.1932	-0.555006	0.189879	-2.92295	0.00346732	0.046947
BCL3	71.1937	0.731585	0.250354	2.92221	0.0034756	0.0470015
CRADD	11.9881	1.23841	0.42433	2.91851	0.00351704	0.0475038
RPS12	11181	-0.318691	0.109234	-2.91751	0.00352835	0.0475982
TCIRG1	615.037	0.383391	0.131458	2.91644	0.00354046	0.0476586
AP3D1	64.9631	-0.624163	0.214022	-2.91636	0.00354146	0.0476586
CCDC28B	15.7351	-0.9671	0.331789	-2.91481	0.00355908	0.0477791
TBCA	465.178	0.307665	0.10555	2.91487	0.00355841	0.0477791
MLLT6	31.7101	-0.779593	0.267508	-2.91428	0.00356512	0.0478021
ZNF664	11.5218	-1.20094	0.412276	-2.91295	0.00358032	0.0479477
TRIQK	40.1254	0.739184	0.253818	2.91226	0.00358826	0.0479957
ARID5B	45.1299	0.835319	0.286879	2.91175	0.00359409	0.0480155
POP7	69.9544	0.526947	0.181071	2.91016	0.00361239	0.0482016
DST	12.3614	-1.0878	0.373919	-2.90918	0.00362373	0.0482945
PCBD1	93.5608	0.500191	0.172043	2.90737	0.00364485	0.0485174
C21orf2	33.139	-0.773127	0.266054	-2.9059	0.00366196	0.0486864
TARBP1	11.5957	-1.40121	0.482473	-2.90422	0.00368167	0.0488671
SHISA5	252.088	0.522965	0.180155	2.90286	0.00369769	0.0488671
SIDT1	6.3096	-1.64799	0.567495	-2.90397	0.00368464	0.0488671
NFXL1	16.9243	-1.02188	0.352014	-2.90297	0.00369646	0.0488671
PNN	128.874	-0.401599	0.138324	-2.90333	0.00369218	0.0488671
RRP12	82.1484	0.587852	0.202547	2.90229	0.00370442	0.0488975
EPHA1	4.05119	-2.10701	0.726395	-2.90064	0.00372402	0.0490388
SNX21	17.4585	0.975242	0.336215	2.90065	0.00372387	0.0490388
AC009119.1	5.29422	1.96519	0.677885	2.89901	0.00374347	0.0492362
APBA2	5.98701	-1.75903	0.60694	-2.89819	0.00375326	0.0493062
FGFRL1	14.5434	1.14724	0.396	2.89707	0.00376669	0.0494238
ING4	67.5842	0.564176	0.194831	2.89573	0.0037828	0.0495698
FOXN3	96.3416	-0.480495	0.165951	-2.8954	0.0037868	0.0495698

## Sheet: monocyte before vs health
	baseMean	log2FoldChange	lfcSE	stat	pvalue	padj
HP	95.2434	4.66972	0.608477	7.67443	1.66151e-14	1.5688e-10
MS4A4A	296.583	2.69436	0.358866	7.50799	6.00436e-14	2.83466e-10
CD177	203.507	23.8601	3.3615	7.09806	1.26524e-12	3.98212e-09
ALPL	90.2912	23.0538	3.36171	6.85775	6.99541e-12	1.65127e-08
TIMP1	2331.02	1.40524	0.211307	6.65022	2.92654e-11	5.52648e-08
MGST3	326.672	1.05984	0.161653	6.55627	5.51705e-11	8.68199e-08
H2AFJ	378.674	1.14133	0.179016	6.37559	1.82255e-10	2.45835e-07
AQP9	122.398	3.27598	0.522354	6.27158	3.57399e-10	4.2182e-07
CACNA2D3	20.6514	-2.35243	0.380795	-6.17768	6.50496e-10	6.82443e-07
NDRG2	19.6404	-3.18022	0.534954	-5.94484	2.76725e-09	2.61284e-06
ITM2C	29.2383	-2.26625	0.384682	-5.89125	3.83297e-09	3.02456e-06
PIM1	225.657	2.62975	0.446419	5.89077	3.84396e-09	3.02456e-06
RTN1	22.243	-2.30489	0.403517	-5.712	1.11656e-08	8.10963e-06
NBPF14	195.701	-1.38765	0.248078	-5.5936	2.2241e-08	1.5e-05
PLD4	115.179	-2.00035	0.364419	-5.48916	4.03849e-08	2.5421e-05
PLAC8	993.367	1.68845	0.310003	5.44656	5.13524e-08	3.03043e-05
COL9A2	19.3484	-2.3369	0.431137	-5.42033	5.94892e-08	3.3041e-05
S100A11	8657.41	1.05765	0.19567	5.40529	6.47034e-08	3.39405e-05
RNASE2	207.69	2.5249	0.468803	5.38584	7.21079e-08	3.58338e-05
H2AFZ	781.493	0.674358	0.127371	5.29445	1.19374e-07	5.63563e-05
CD1C	95.2348	-2.58656	0.5007	-5.16589	2.39295e-07	9.84643e-05
CD63	721.451	1.76692	0.342064	5.16546	2.39852e-07	9.84643e-05
CIITA	75.003	-1.59586	0.30858	-5.17163	2.32067e-07	9.84643e-05
BCL2A1	904.718	1.66376	0.326011	5.10338	3.33648e-07	0.000131263
NDUFB3	464.361	0.899389	0.176908	5.08394	3.69684e-07	0.000134252
HIST1H1C	99.1303	1.38614	0.272344	5.08966	3.58714e-07	0.000134252
STAB1	150.084	1.26954	0.250407	5.06989	3.98049e-07	0.000139199
CNIH4	336.99	1.28173	0.255431	5.01789	5.22426e-07	0.00017617
FPR2	133.603	2.61297	0.52769	4.95171	7.35645e-07	0.000239516
C1QB	936.026	3.04086	0.628939	4.8349	1.3321e-06	0.000393054
ADM	116.36	4.55522	0.942103	4.83516	1.3304e-06	0.000393054
RRP12	91.9926	1.18158	0.243935	4.84382	1.27365e-06	0.000393054
TMEM59	548.13	0.718178	0.148863	4.82443	1.40405e-06	0.000401729
C1QC	290.837	3.36421	0.699554	4.80908	1.51623e-06	0.000421067
PRDX1	913.401	0.789405	0.165698	4.76412	1.89678e-06	0.000511696
AL445524.1	108.202	1.71832	0.363891	4.72207	2.33462e-06	0.000612318
SRI	423.386	0.845287	0.179255	4.71555	2.41062e-06	0.000615165
MAP4K1	45.9314	-1.42151	0.30508	-4.65946	3.17036e-06	0.000787751
GLA	81.4284	1.30921	0.282811	4.62927	3.66965e-06	0.000888431
PPP1R17	55.6242	2.42741	0.527462	4.60204	4.18363e-06	0.000963459
COX8A	1471.97	0.580868	0.126189	4.60315	4.16148e-06	0.000963459
CMTM3	92.7193	-1.22412	0.267786	-4.57127	4.84771e-06	0.00108981
SLC31A2	353.741	0.741142	0.164641	4.50156	6.74575e-06	0.00148124
CD1E	11.6434	-2.76051	0.619282	-4.45761	8.28795e-06	0.001665
CETP	19.6108	3.02185	0.677334	4.46139	8.14312e-06	0.001665
SPNS3	14.8521	-1.69266	0.379546	-4.45969	8.20798e-06	0.001665
TCN2	67.707	1.96708	0.441277	4.45771	8.28411e-06	0.001665
VTI1B	251.515	0.64734	0.145451	4.45059	8.56356e-06	0.00168452
P2RY13	198.605	1.24973	0.281915	4.43299	9.29344e-06	0.00179079
HLA-DRA	5777.68	-0.986075	0.22439	-4.39448	1.11039e-05	0.00209686
MYL6	5594.53	0.641018	0.14606	4.38872	1.14017e-05	0.00211088
C19orf38	550.871	0.706462	0.161731	4.36814	1.25309e-05	0.00227532
ATP6V0B	1183.89	0.718818	0.165838	4.33444	1.46129e-05	0.0026033
HLA-DQB1	838.027	-1.69242	0.392526	-4.31161	1.62073e-05	0.00283388
CD55	637.259	1.79111	0.416079	4.30475	1.67175e-05	0.00286994
E2F2	29.6367	2.26567	0.52947	4.27913	1.87625e-05	0.0031635
DRAM1	73.5799	1.31951	0.308972	4.27066	1.94895e-05	0.00322842
LY96	297.654	1.07804	0.252844	4.26364	2.01125e-05	0.00327418
F5	30.0091	3.12088	0.735559	4.24287	2.2068e-05	0.00353162
PYCARD	1845.87	0.547854	0.12932	4.23643	2.27098e-05	0.00357377
GMFG	1339.16	0.673918	0.160041	4.21089	2.54363e-05	0.0039372
IFNGR2	727.454	0.59048	0.140392	4.20592	2.6002e-05	0.00395985
FCGR1B	100.554	1.4447	0.344189	4.19741	2.69986e-05	0.0040008
METTL7B	27.2468	6.31102	1.50391	4.19641	2.71183e-05	0.0040008
IL3RA	64.7461	1.79141	0.427412	4.19128	2.7738e-05	0.00402927
CTSL	318.481	1.55475	0.372274	4.17637	2.96194e-05	0.00423737
NBPF10	82.9325	-1.07734	0.258416	-4.16901	3.0593e-05	0.00424793
ACOT8	94.0827	0.912407	0.21868	4.17233	3.01495e-05	0.00424793
PRDX4	135.438	0.84383	0.203021	4.15637	3.23339e-05	0.00442458
FAM20A	36.9863	3.11551	0.750303	4.15233	3.29101e-05	0.0044391
NPL	122.411	1.08869	0.264948	4.10908	3.97239e-05	0.00520935
HLA-DMB	217.241	-1.25767	0.30602	-4.10977	3.96059e-05	0.00520935
IFITM3	8409.01	1.29415	0.317117	4.08097	4.48475e-05	0.00580068
POMP	725.119	0.665635	0.16352	4.07068	4.68771e-05	0.00598126
FCER1A	79.6023	-3.87519	0.956643	-4.05083	5.1037e-05	0.00642522
UPP1	264.347	1.06636	0.264588	4.03028	5.57111e-05	0.00692136
FCN1	3323.53	1.01918	0.253074	4.0272	5.6444e-05	0.00692136
B2M	23706.4	0.722618	0.180026	4.01397	5.97067e-05	0.00720415
TNNT1	57.014	1.66042	0.413892	4.01173	6.02762e-05	0.00720415
CLU	267.512	3.90136	0.979056	3.98482	6.75307e-05	0.00797031
S100A4	14310.1	0.612102	0.154126	3.97145	7.14373e-05	0.0083273
OGFRL1	104.449	-0.918842	0.232418	-3.9534	7.70482e-05	0.00879062
CYP2S1	13.7102	-2.08683	0.527949	-3.9527	7.7274e-05	0.00879062
NOP10	959.424	0.858926	0.217628	3.94676	7.9216e-05	0.00890426
RPS6KA4	104.008	-0.778062	0.197903	-3.93153	8.44067e-05	0.00933774
ACP5	115.83	1.55356	0.395337	3.9297	8.50504e-05	0.00933774
SFT2D1	284	0.743177	0.189835	3.91485	9.04599e-05	0.0098175
SELENOW	431.179	0.59662	0.152516	3.91185	9.15905e-05	0.00982725
TMBIM6	868.337	0.616505	0.15778	3.90736	9.33104e-05	0.00989929
ADAMTS2	13.971	5.33384	1.36953	3.89464	9.83449e-05	0.0103175
FBP1	300.859	1.26891	0.328662	3.86084	0.000112996	0.0117243
AHI1	9.87366	-1.82636	0.475674	-3.83953	0.00012327	0.0126513
TSPAN33	10.1659	-1.83013	0.477064	-3.83625	0.000124928	0.0126836
SMPDL3A	79.0709	1.31928	0.344302	3.83175	0.000127235	0.0127295
TNFAIP2	312.189	-0.904947	0.236271	-3.83013	0.000128077	0.0127295
REEP5	480.798	0.489327	0.128005	3.82272	0.000131989	0.0129817
HLA-DQA1	513.586	-1.27928	0.335715	-3.81063	0.000138614	0.0132824
ST20	80.8833	1.58188	0.414828	3.81333	0.000137106	0.0132824
NAPSA	399.668	-0.94814	0.248891	-3.80947	0.000139267	0.0132824
CD74	17417.9	-0.865948	0.227774	-3.80178	0.000143661	0.0134966
UBE2J1	317.741	0.900191	0.236858	3.80056	0.000144372	0.0134966
S100A9	33781.1	2.32114	0.611944	3.79306	0.000148804	0.0137746
CTSD	529.056	0.855072	0.225667	3.78909	0.000151203	0.0138607
MCTP2	53.6525	3.36027	0.887933	3.78437	0.000154099	0.0139904
ADK	124.131	1.12202	0.297078	3.77685	0.000158824	0.0142821
TMEM50A	502.757	0.609384	0.161551	3.77207	0.000161896	0.014421
CISH	54.9679	1.04312	0.276731	3.76944	0.000163611	0.0144376
FCGR1A	228.79	1.46474	0.390653	3.74945	0.00017722	0.0153515
HLA-DPB1	2411.68	-1.22139	0.325703	-3.75003	0.000176816	0.0153515
PEA15	98.5107	-1.06379	0.284405	-3.74041	0.000183719	0.0157698
JAK3	117.075	1.09157	0.29266	3.72981	0.000191628	0.0161549
HMOX1	612.42	0.806924	0.216291	3.73073	0.000190926	0.0161549
LIME1	23.4036	-1.51421	0.406968	-3.72071	0.000198663	0.0165998
TGFBI	184.071	-1.14706	0.309193	-3.70985	0.00020738	0.0166192
ORMDL2	124.916	0.668325	0.180271	3.70733	0.000209456	0.0166192
KDM2B	37.3872	-1.10718	0.298431	-3.70999	0.000207263	0.0166192
GPR183	27.4373	-1.59524	0.429621	-3.71313	0.000204715	0.0166192
MCEMP1	258.439	3.49861	0.942331	3.71272	0.000205042	0.0166192
FTL	49503.9	0.59164	0.159551	3.70815	0.000208776	0.0166192
BUD31	270.646	0.576378	0.155682	3.70228	0.000213674	0.0168126
GNG5	1735.89	0.638289	0.172892	3.69184	0.000222633	0.0173728
PRDX5	711.711	0.657851	0.178968	3.6758	0.000237108	0.0182158
KCNK6	78.4297	-0.897227	0.244104	-3.6756	0.000237295	0.0182158
COX5B	1689.08	0.530284	0.144735	3.66382	0.000248478	0.01888
OSTF1	514.05	0.555734	0.151744	3.66231	0.000249946	0.01888
DST	15.1784	-1.73529	0.476593	-3.64103	0.00027155	0.0202122
SERF2	6121.64	0.527581	0.144911	3.64073	0.000271864	0.0202122
CTSA	317.778	1.01109	0.278355	3.63236	0.000280842	0.0207165
TRBV7-2	15.0266	3.88275	1.07079	3.62606	0.000287777	0.0210635
MYCL	33.4768	-1.79415	0.495448	-3.62127	0.00029316	0.0212924
ZDHHC12	128.157	0.836071	0.232481	3.59629	0.000322785	0.0232651
REPIN1	27.636	-1.25414	0.35018	-3.5814	0.000341755	0.0244459
AP1S2	786.632	-0.791382	0.221607	-3.57111	0.000355469	0.0250473
IFITM2	6703.42	1.35342	0.378814	3.57279	0.000353198	0.0250473
D2HGDH	23.0307	-1.16487	0.326755	-3.56498	0.00036388	0.0251174
CCND3	525.078	0.658168	0.184573	3.56589	0.000362628	0.0251174
ISCA2	123.405	0.702407	0.197052	3.56458	0.000364445	0.0251174
BCAT1	29.3409	1.54239	0.434339	3.55112	0.000383588	0.0262452
ARHGAP45	214.755	-0.601185	0.169582	-3.5451	0.000392467	0.0266595
LILRB2	1150.92	0.760876	0.214963	3.53957	0.000400785	0.0270301
S100A12	6494.22	3.27794	0.927218	3.53524	0.000407409	0.027282
TMEM273	11.5294	-1.72057	0.487512	-3.52928	0.000416684	0.0277066
IGLV3-19	28.5321	4.70304	1.33364	3.52648	0.000421127	0.0278061
COX6A1	1286.33	0.436723	0.124029	3.52114	0.000429688	0.0279801
APH1B	100.355	0.886954	0.25184	3.5219	0.000428473	0.0279801
RPS27L	561.589	0.878703	0.24987	3.51664	0.000437047	0.0282644
IRF2BP2	96.5501	-0.714662	0.2039	-3.50496	0.000456681	0.0293332
MARCKS	150.972	-1.13005	0.323039	-3.49818	0.000468453	0.0296855
FAS	49.5979	1.33954	0.38292	3.49823	0.000468349	0.0296855
JPT1	474.711	0.66484	0.190181	3.49582	0.000472604	0.0297488
NREP	21.2791	-1.59047	0.455909	-3.48857	0.000485615	0.0303473
LGMN	13.8121	-2.26443	0.649399	-3.48696	0.000488539	0.0303473
IL13RA1	61.3036	-1.04188	0.298998	-3.48459	0.0004929	0.0304181
SLC18B1	18.4361	-1.47981	0.425449	-3.47823	0.000504743	0.0309466
HDAC4	35.1104	1.27225	0.366338	3.47288	0.000514903	0.0311648
OFD1	44.3266	-0.89097	0.256497	-3.47361	0.000513503	0.0311648
SULF2	102.676	-0.85206	0.245546	-3.47006	0.000520336	0.0312931
S100A8	58744.2	2.93434	0.850823	3.44882	0.000563033	0.033303
GPANK1	59.6869	0.902629	0.261873	3.44681	0.000567238	0.033303
ARID5B	50.2936	1.49444	0.433608	3.44652	0.000567865	0.033303
ATP6V0C	1460.99	0.621958	0.180406	3.44755	0.000565686	0.033303
NFE2	304.778	1.30338	0.379296	3.43631	0.000589706	0.0343704
HLA-DOA	24.2203	-1.71879	0.503045	-3.41677	0.000633695	0.0367076
GPR65	205.733	0.786993	0.231433	3.40053	0.000672559	0.0387214
TSPAN14	243.74	0.774524	0.227985	3.39726	0.000680652	0.0389498
FLVCR2	33.8326	1.21448	0.357701	3.39525	0.00068567	0.0390006
RPS10	523.869	-1.24331	0.368552	-3.37349	0.000742208	0.0419636
SOCS3	199.2	2.5317	0.75251	3.36434	0.000767281	0.043123
BIN1	74.729	-0.852677	0.253676	-3.36129	0.000775792	0.0433434
CFD	1907.28	0.816949	0.243174	3.35953	0.000780761	0.0433644
RAB10	436.709	0.568771	0.169445	3.35667	0.000788863	0.0435581
HLA-DMA	689.993	-0.86099	0.257024	-3.34984	0.000808593	0.044388
VAT1	41.3888	1.19275	0.356418	3.3465	0.0008184	0.0446667
BATF	72.6222	0.999577	0.299642	3.3359	0.000850226	0.046137
SERPINA1	4224.92	0.727617	0.218222	3.33429	0.000855169	0.0461401
NDUFB9	577.038	0.793427	0.238527	3.32636	0.000879883	0.0472037
ECE1	80.1907	1.26361	0.380283	3.32282	0.000891137	0.0472703
NBPF19	115.189	-0.783218	0.235662	-3.32349	0.000889	0.0472703
CTSC	880.129	0.968889	0.292135	3.31658	0.000911266	0.048068
FAM177A1	129.585	0.672018	0.202813	3.31348	0.000921428	0.048334
C1QA	964.306	2.01606	0.60982	3.30599	0.000946424	0.0489633
NAV1	10.7477	-2.02617	0.613662	-3.30176	0.000960792	0.0489633
STARD7	95.326	-0.640761	0.19398	-3.30323	0.000955784	0.0489633
HGSNAT	42.1015	-0.839111	0.254224	-3.30067	0.000964539	0.0489633
SLC3A2	162.618	0.707284	0.214246	3.30127	0.000962471	0.0489633
MMP25	32.6222	4.44695	1.34729	3.30067	0.000964539	0.0489633

## Sheet: B before vs after
	baseMean	log2FoldChange	lfcSE	stat	pvalue	padj
IGHV3-15	3208.77	2.93909	0.435855	6.74327	1.54862e-11	5.02203e-08
IGHV4-59	5343.72	-1.23237	0.183883	-6.70189	2.05737e-11	5.02203e-08
HIST1H2BK	201.198	0.748636	0.129813	5.76705	8.06705e-09	1.31278e-05
NME1	237.803	0.944945	0.168666	5.60246	2.11332e-08	2.5793e-05
STAG3	139.549	1.10213	0.200526	5.4962	3.88065e-08	3.78907e-05
IGKV6D-21	1625.42	7.1956	1.3601	5.2905	1.21983e-07	9.92538e-05
NAPSA	617.83	0.588606	0.118151	4.98183	6.29867e-07	0.000439287
IER3IP1	169.374	0.866147	0.176812	4.8987	9.64719e-07	0.00058872
STAT1	440.967	-1.10275	0.234282	-4.70691	2.51502e-06	0.00136426
P2RX5	122.838	0.707972	0.1521	4.65466	3.24518e-06	0.00158429
RBM3	1356.64	-0.756326	0.163258	-4.63271	3.60907e-06	0.00160177
ITM2C	2037.01	-0.745602	0.170165	-4.38164	1.17792e-05	0.00479215
CD38	984.497	-0.781722	0.180229	-4.33739	1.44186e-05	0.00541473
IRF1	914.499	-0.54636	0.128277	-4.25921	2.05153e-05	0.00667706
MAN2B1	334.364	-0.584575	0.13694	-4.26886	1.96479e-05	0.00667706
PARP14	226.061	-0.68851	0.163537	-4.21012	2.5524e-05	0.00709558
GIMAP7	337.453	-0.870814	0.206567	-4.21565	2.49062e-05	0.00709558
CCND2	464.109	0.988555	0.236246	4.18444	2.85875e-05	0.00709558
TMC8	303.595	-0.538673	0.128849	-4.18065	2.90683e-05	0.00709558
MT-CO3	9916.22	-0.692994	0.165107	-4.19724	2.70184e-05	0.00709558
C7orf50	328.367	0.52326	0.125789	4.15983	3.1849e-05	0.00728821
TSC22D3	1707.87	0.71589	0.172999	4.13812	3.50161e-05	0.00728821
CKLF	267.862	0.736072	0.177699	4.14225	3.43917e-05	0.00728821
DCXR	623.081	0.568723	0.13761	4.13285	3.5829e-05	0.00728821
RGCC	116.709	-0.718591	0.174717	-4.11288	3.90754e-05	0.00763064
CKS1B	218.035	0.715342	0.174952	4.08878	4.33643e-05	0.00814248
DLEU2	127.552	0.662503	0.163162	4.0604	4.8988e-05	0.00885776
RRM2	138.394	1.00243	0.248405	4.03545	5.44977e-05	0.00895363
NDUFC2	208.855	0.768074	0.190438	4.03321	5.50203e-05	0.00895363
ORMDL3	171.839	-0.59362	0.146967	-4.03914	5.36475e-05	0.00895363
CD9	287.189	0.616173	0.153126	4.02396	5.7227e-05	0.00901233
HLA-A	6123.51	-0.813294	0.204394	-3.97906	6.91884e-05	0.0102357
ADA2	140.76	-0.656016	0.164613	-3.9852	6.7424e-05	0.0102357
ITGB7	560.871	-0.528334	0.133349	-3.96204	7.43105e-05	0.0106701
IGLV2-5	229.671	1.74472	0.443614	3.93298	8.39002e-05	0.0117029
FNDC3B	148.313	-0.900705	0.235113	-3.83095	0.000127648	0.0164624
PTPRCAP	965.642	0.702568	0.183688	3.82479	0.000130886	0.0164624
ITGB1	600.555	-0.575871	0.150493	-3.82657	0.000129943	0.0164624
VDAC2	846.356	0.424316	0.110972	3.82361	0.00013151	0.0164624
TRIB2	158.277	-0.636348	0.167151	-3.80702	0.000140654	0.0167481
HNRNPC	1296.54	0.421508	0.110591	3.8114	0.000138181	0.0167481
BTG2	898.923	-0.537866	0.142118	-3.78465	0.000153923	0.0173226
CALM2	2303.82	0.425335	0.112489	3.78112	0.000156124	0.0173226
HIST1H2AC	416.334	0.60888	0.160839	3.78565	0.000153309	0.0173226
IGLV4-60	343.263	2.39456	0.636281	3.76337	0.000167638	0.0179463
IGLV9-49	736.841	-2.40086	0.638321	-3.7612	0.000169097	0.0179463
HIST1H1C	417.369	0.466871	0.124314	3.75556	0.000172954	0.0179651
VASP	319.485	-0.604384	0.162383	-3.72198	0.000197669	0.0201046
TAPBP	861.173	-0.513918	0.139487	-3.68435	0.000229284	0.0228442
MCL1	557.613	-0.44837	0.124483	-3.60186	0.000315952	0.0302688
LIMS2	238.94	0.563236	0.156471	3.59962	0.00031868	0.0302688
KLHL14	339.885	-0.856379	0.238108	-3.5966	0.000322404	0.0302688
MYC	516.879	0.389503	0.108998	3.5735	0.00035224	0.0319593
SLC44A1	159.68	-0.667581	0.186863	-3.57256	0.000353504	0.0319593
CD48	959.18	-0.673584	0.189485	-3.55481	0.000378246	0.0329749
CENPM	168.529	0.646742	0.181755	3.55832	0.000373228	0.0329749
TMBIM4	149.697	0.756207	0.214007	3.53356	0.000410009	0.0351169
HNRNPH3	556.612	0.427087	0.121044	3.52836	0.000418147	0.0351965
SOD1	1251.34	0.450143	0.127845	3.52101	0.000429903	0.0355727
S100A4	1312.85	-0.511474	0.145496	-3.51538	0.000439118	0.0357296
ING4	219.438	0.458095	0.131726	3.47764	0.000505848	0.0404844
STYXL1	135.207	0.524041	0.151247	3.4648	0.000530617	0.0411186
RNASEH2C	652.17	0.327278	0.0943668	3.46815	0.000524052	0.0411186
ATP5PO	231.904	0.685966	0.198948	3.44797	0.000564813	0.0430846
H3F3B	4857.57	0.376402	0.109354	3.44205	0.000577316	0.0433609
CDKN1B	397.262	-0.423245	0.12325	-3.43402	0.000594693	0.0439892
SRPRA	612.983	-0.448154	0.131872	-3.39839	0.000677843	0.0493915

## Sheet: B before vs health
	baseMean	log2FoldChange	lfcSE	stat	pvalue	padj
IGHV6-1	776.358	2.10423	0.356849	5.89669	3.70868e-09	4.82722e-05
HBB	3218.67	7.1141	1.24594	5.70982	1.13093e-08	7.36012e-05
CCND2	505.218	2.52646	0.470466	5.37013	7.86795e-08	0.000341364
HBA2	222.536	7.59158	1.49632	5.0735	3.90563e-07	0.00127089
PRCD	48.9629	2.03094	0.412562	4.92275	8.53373e-07	0.0022215
CPT1A	72.5152	1.67137	0.34374	4.86232	1.1602e-06	0.00251686
STAG3	158.678	1.67953	0.349754	4.80203	1.57061e-06	0.00292045
S100A9	426.814	5.21906	1.10501	4.72309	2.32291e-06	0.00350704
ATP2A3	458.447	-0.697976	0.148054	-4.71434	2.42497e-06	0.00350704
HBA1	156.116	9.00316	1.92016	4.68877	2.74858e-06	0.00357755
GAS6	146.636	3.53851	0.784	4.51341	6.37935e-06	0.00754851
S100A8	855.315	5.68355	1.2683	4.48124	7.4209e-06	0.00804921
CD96	62.0396	-1.67587	0.377504	-4.43934	9.02344e-06	0.00903454
IGHV4-4	1882.89	6.40661	1.45332	4.40827	1.04201e-05	0.00968774
ZNF683	6.37148	-3.61981	0.827321	-4.37533	1.21247e-05	0.00986346
S100A12	107.32	7.17674	1.63855	4.37992	1.1872e-05	0.00986346
TRBV30	25.1076	3.36164	0.773641	4.34522	1.39138e-05	0.0106531
TRBV11-2	18.8749	3.54942	0.847321	4.18899	2.80197e-05	0.0202614
AL157402.2	5.61485	-5.23473	1.27393	-4.10913	3.97153e-05	0.0272071
COCH	81.8601	-1.57353	0.389095	-4.04409	5.25266e-05	0.0341843
DEPDC1	21.8842	2.51174	0.635525	3.95223	7.74278e-05	0.0479905
NBPF14	179.908	-1.01275	0.257173	-3.938	8.2164e-05	0.0486112

## Sheet: CD4T before vs after
	baseMean	log2FoldChange	lfcSE	stat	pvalue	padj
MYC	2463.22	0.90112	0.115248	7.81898	5.3254e-15	3.8934e-11
BTG2	548.021	-1.01644	0.139897	-7.26564	3.71275e-13	1.35719e-09
BIRC3	313.336	-0.981834	0.143287	-6.85222	7.27108e-12	1.77196e-08
ZFP36L2	2595.7	-0.979827	0.144654	-6.77359	1.2563e-11	2.2962e-08
NME1	143.033	1.27682	0.193246	6.6072	3.91656e-11	5.72679e-08
LDHA	2212.48	0.759283	0.115892	6.55163	5.69137e-11	6.93493e-08
CD52	5779.26	-0.7477	0.114627	-6.52292	6.89509e-11	7.20143e-08
LBH	1605.9	-0.603752	0.100242	-6.02296	1.71253e-09	1.25203e-06
TMC8	814.301	-0.623458	0.103052	-6.04993	1.44905e-09	1.25203e-06
BCL3	64.5238	1.66942	0.277037	6.026	1.68072e-09	1.25203e-06
SOCS3	751.851	2.31786	0.390904	5.92947	3.03907e-09	2.01988e-06
HPRT1	429.451	0.596318	0.100931	5.9082	3.45874e-09	2.10724e-06
KLF3	580.364	-0.655674	0.112308	-5.83817	5.27783e-09	2.96817e-06
FLOT1	634.486	0.659587	0.11383	5.79451	6.85202e-09	3.57822e-06
AC004585.1	99.2798	1.54506	0.268976	5.74425	9.23276e-09	4.50005e-06
TNFAIP3	204.342	-0.867286	0.152499	-5.68718	1.29157e-08	5.90169e-06
CLDN5	59.1278	2.04458	0.360922	5.66488	1.47129e-08	6.32742e-06
PPA1	1156.63	0.516266	0.091604	5.63584	1.74208e-08	7.07573e-06
DTNBP1	154.804	0.8048	0.143636	5.60306	2.10594e-08	8.10345e-06
CHMP7	772.803	-0.687271	0.12406	-5.53983	3.02764e-08	1.00614e-05
LY96	187.88	1.13818	0.205316	5.54357	2.96367e-08	1.00614e-05
ITGB7	604.699	-0.645538	0.116216	-5.55462	2.78216e-08	1.00614e-05
EEF1E1	111.122	1.05056	0.194001	5.41523	6.12104e-08	1.94569e-05
IMPDH2	976.51	0.489721	0.0909013	5.3874	7.14842e-08	2.09048e-05
CYBC1	823.292	0.708466	0.131422	5.39078	7.01512e-08	2.09048e-05
BATF	339.308	1.16645	0.220641	5.28667	1.24561e-07	3.50255e-05
REXO2	745.471	0.696116	0.133916	5.19817	2.01257e-07	5.4496e-05
EXOSC5	386.658	0.5056	0.0995652	5.07808	3.81271e-07	9.95527e-05
AHCY	307.878	0.644632	0.127571	5.05312	4.34657e-07	0.000109579
NME2	1882.22	0.836609	0.166079	5.03742	4.71846e-07	0.000114989
PVT1	160.261	0.794057	0.159891	4.96624	6.8265e-07	0.000160995
CCT3	1282.62	0.508791	0.102708	4.95375	7.27949e-07	0.000166314
PBXIP1	672.025	-0.596612	0.120665	-4.94434	7.64013e-07	0.000169264
MCRIP2	154.71	0.835711	0.169395	4.93351	8.0764e-07	0.000173666
TRIM56	120.037	-0.755564	0.154654	-4.88551	1.03163e-06	0.000209507
H3F3B	7888.79	0.50376	0.103106	4.88583	1.02994e-06	0.000209507
EEPD1	120.715	0.748959	0.154012	4.863	1.15621e-06	0.000228462
PTMA	20689.8	0.38683	0.0798209	4.84622	1.25835e-06	0.000242099
LIMS2	292.679	0.697398	0.144559	4.82432	1.40483e-06	0.000250506
HLA-F	1293.33	-0.499855	0.103515	-4.82882	1.37346e-06	0.000250506
RGCC	958.802	-0.833721	0.172554	-4.83166	1.354e-06	0.000250506
PAQR8	141.875	-0.788114	0.164252	-4.79821	1.60087e-06	0.000278666
NOG	197.35	-1.15212	0.240915	-4.78225	1.73341e-06	0.000294721
SNRK	309.49	-0.617783	0.129958	-4.75372	1.99708e-06	0.000324459
IFITM2	4487.99	0.513965	0.108022	4.75796	1.9556e-06	0.000324459
UQCRH	2926.08	0.596454	0.125735	4.74375	2.09799e-06	0.000324793
PIM1	2407.66	0.676184	0.142767	4.73627	2.17684e-06	0.000324793
NELL2	269.087	-0.728769	0.153639	-4.7434	2.10165e-06	0.000324793
MT-CO3	10748.9	-0.750035	0.158338	-4.73693	2.1698e-06	0.000324793
IFIT5	102.522	-0.999411	0.211363	-4.72841	2.26289e-06	0.000329176
IFNGR2	406.391	0.605598	0.128157	4.72543	2.29626e-06	0.000329176
ITGB1	558.859	-0.518232	0.109955	-4.71311	2.43959e-06	0.000342998
HNRNPH2	131.164	0.740421	0.157274	4.70783	2.50362e-06	0.000345358
IRF1	1018.79	-0.780455	0.166775	-4.6797	2.87296e-06	0.000381894
IL17RA	286.533	-0.656304	0.140142	-4.68312	2.82542e-06	0.000381894
SULT1B1	201.242	0.875321	0.188247	4.64985	3.32174e-06	0.000433665
DLGAP1-AS1	111.309	0.806899	0.175233	4.60472	4.13016e-06	0.000529748
BANF1	1006.98	0.544843	0.119094	4.57491	4.76428e-06	0.000600545
AC020659.1	64.3982	-0.957723	0.210056	-4.55936	5.13087e-06	0.000635793
PTPMT1	279.096	0.504573	0.111245	4.53569	5.74165e-06	0.00069962
TRDV1	68.2166	-0.848501	0.187702	-4.52048	6.17006e-06	0.00072757
C1QBP	1755.35	0.425609	0.0941391	4.52107	6.15286e-06	0.00072757
MAN2C1	197.469	-0.677738	0.150229	-4.51135	6.4416e-06	0.000747532
GRPEL2	68.8153	-0.861096	0.191038	-4.50747	6.56055e-06	0.00074944
MYADM	306.533	-0.923676	0.205533	-4.49406	6.9878e-06	0.000785966
SOD1	2902.49	0.494805	0.110487	4.4784	7.52046e-06	0.000833062
FAM102A	436.097	-0.499286	0.111956	-4.45966	8.20887e-06	0.000895747
SLC38A1	684.935	-0.407235	0.091543	-4.44856	8.64471e-06	0.000919459
TSHZ2	195.602	0.711272	0.159917	4.44774	8.6777e-06	0.000919459
CHID1	205.164	0.586973	0.132079	4.44411	8.82563e-06	0.000921774
PAG1	307.573	-0.633967	0.144281	-4.39398	1.11295e-05	0.00114603
NUAK2	201.56	-0.799993	0.182647	-4.38	1.18677e-05	0.00120507
NPM1	9505.33	0.386748	0.0885569	4.36722	1.25836e-05	0.00126026
FAM8A1	57.9612	-0.994134	0.228096	-4.3584	1.31019e-05	0.0012621
PHB	717.241	0.427511	0.0980615	4.35962	1.30286e-05	0.0012621
STXBP2	158.842	0.624338	0.143259	4.3581	1.31199e-05	0.0012621
GBP4	286.847	-0.719038	0.165412	-4.34695	1.38041e-05	0.00130952
RPP25L	265.619	0.52332	0.120461	4.34432	1.39711e-05	0.00130952
MALSU1	365.724	0.507947	0.117174	4.335	1.45762e-05	0.00134894
ABLIM1	991.974	-0.450238	0.104081	-4.32585	1.51946e-05	0.00135899
CLEC2B	977.76	0.665553	0.153879	4.32516	1.52424e-05	0.00135899
CRLF3	787.37	-0.528047	0.121973	-4.32921	1.49645e-05	0.00135899
GPI	846.183	0.41298	0.0955446	4.32238	1.54353e-05	0.00135961
ID3	516.73	-0.921899	0.214604	-4.29581	1.74057e-05	0.00149897
IGHV4-34	72.6923	-2.57444	0.599613	-4.2935	1.75879e-05	0.00149897
SRSF6	259.37	0.675471	0.157345	4.29294	1.76325e-05	0.00149897
P2RY8	476.613	-0.612487	0.142983	-4.28365	1.83853e-05	0.00151028
TPI1	1686.96	0.418379	0.0976455	4.28467	1.83008e-05	0.00151028
ARHGEF1	2087.48	-0.444156	0.103626	-4.28616	1.81788e-05	0.00151028
PFKP	148.163	0.610675	0.142892	4.27369	1.92265e-05	0.00156183
TSFM	145.691	0.632913	0.148382	4.26544	1.99508e-05	0.00160286
SBNO2	92.4552	1.04113	0.245463	4.24148	2.22047e-05	0.00176455
ECHS1	371.433	0.492528	0.116573	4.22507	2.38865e-05	0.00185781
IER3IP1	143.106	0.761577	0.18016	4.22723	2.36581e-05	0.00185781
MRPL24	409.549	0.476968	0.112979	4.22173	2.42437e-05	0.00186574
C16orf54	383.812	-0.794598	0.188329	-4.21921	2.45163e-05	0.00186707
SNX18	59.4836	-0.921629	0.21862	-4.21567	2.49043e-05	0.00187706
IFITM1	18354.5	0.362356	0.0864032	4.19378	2.74346e-05	0.00204667
CCT4	1399.91	0.338473	0.0808081	4.18861	2.80674e-05	0.00207273
EEF1G	432.633	0.810673	0.194224	4.17392	2.99405e-05	0.00218895
SLAIN2	147.801	-0.587017	0.140946	-4.16484	3.1157e-05	0.00223322
SNRPN	763.724	0.395365	0.0948928	4.16644	3.09396e-05	0.00223322
QARS	267.072	-1.01272	0.243481	-4.15935	3.19152e-05	0.00225004
PARP14	129.5	-0.660644	0.158859	-4.15869	3.20071e-05	0.00225004
VDAC2	1121.77	0.426607	0.102764	4.15131	3.30575e-05	0.00230174
HSPD1	1326.82	0.475778	0.11492	4.14009	3.47176e-05	0.00231779
ERCC6L2	123.018	-0.651817	0.157558	-4.13698	3.51902e-05	0.00231779
PSMA1	564.758	0.487275	0.117732	4.13885	3.49056e-05	0.00231779
ARL2	172.487	0.814399	0.196766	4.13892	3.48944e-05	0.00231779
SLC25A45	193.764	-0.756829	0.182834	-4.13944	3.48158e-05	0.00231779
TOB1	271.274	-0.732865	0.176747	-4.1464	3.37748e-05	0.00231779
ST13	2218.5	0.37421	0.0905817	4.13119	3.60897e-05	0.00235582
ARHGEF2	245.464	-0.651468	0.157853	-4.12707	3.67415e-05	0.00237714
ITGA6	465.775	0.526524	0.127943	4.1153	3.86669e-05	0.00247977
AC002310.1	82.9985	0.706944	0.17213	4.10704	4.0077e-05	0.00254785
ODC1	198.011	0.798021	0.194976	4.09291	4.25985e-05	0.00259531
ANKRD44	585.877	-0.38107	0.0931022	-4.09303	4.25765e-05	0.00259531
HLA-DRB5	98.9106	-1.24168	0.303148	-4.09594	4.20464e-05	0.00259531
HDAC7	308.962	-0.576181	0.140616	-4.09754	4.17569e-05	0.00259531
CD7	5350.32	0.324802	0.0792267	4.09966	4.13762e-05	0.00259531
ARHGAP30	706.864	-0.51653	0.126315	-4.08922	4.32831e-05	0.00261523
CDKN2D	268.649	0.759958	0.186204	4.08131	4.47821e-05	0.00268362
CLEC2D	906.771	-0.449131	0.110151	-4.07743	4.55361e-05	0.00270662
VIPR1	155.504	-0.696598	0.171318	-4.0661	4.78061e-05	0.00281863
GBP1	336.59	-0.826394	0.203712	-4.05668	4.9776e-05	0.00283187
C7orf50	267.578	0.548226	0.135028	4.06008	4.90565e-05	0.00283187
NDUFA9	94.2151	0.640975	0.15804	4.05578	4.99673e-05	0.00283187
NDUFA13	530.843	0.670875	0.165273	4.0592	4.92409e-05	0.00283187
PRKD2	128.996	-0.752567	0.185522	-4.05649	4.98159e-05	0.00283187
ITGA5	103.025	-0.688184	0.169925	-4.04993	5.12332e-05	0.00288128
SERPINB6	138.212	0.647201	0.159981	4.04548	5.22167e-05	0.00289209
SPN	397.44	-0.485862	0.120063	-4.04672	5.19401e-05	0.00289209
ANKH	155.111	-0.553547	0.137056	-4.03884	5.37163e-05	0.00293075
TBCC	335.054	-0.511566	0.126631	-4.03981	5.34944e-05	0.00293075
IMPDH1	255.306	0.641497	0.159229	4.02878	5.60675e-05	0.00303637
NDUFC2	242.089	0.834859	0.207467	4.02405	5.72053e-05	0.00307521
ENTPD4	143.138	-0.593353	0.148014	-4.00877	6.1037e-05	0.00321313
IL10RA	576.392	-0.659328	0.164406	-4.01037	6.06236e-05	0.00321313
ARID5B	735.702	0.677137	0.168923	4.00856	6.10894e-05	0.00321313
MCL1	935.547	-0.49693	0.124099	-4.00432	6.21972e-05	0.00324803
TRIB3	104.1	0.758645	0.189571	4.00189	6.28372e-05	0.00325818
TPP2	343.158	-0.5096	0.127824	-3.98674	6.69861e-05	0.00344884
EIF3D	1468.12	0.434616	0.109204	3.97984	6.89626e-05	0.00352577
RBM3	2025.68	-0.557271	0.140291	-3.97225	7.11956e-05	0.00361466
TBCA	1483.92	0.368368	0.0929284	3.96399	7.37061e-05	0.00370729
ZBED5	160.479	-0.539214	0.136064	-3.96293	7.40342e-05	0.00370729
CXCR3	87.9019	-0.982157	0.24875	-3.94836	7.86873e-05	0.00391349
CCDC69	319.428	-0.487496	0.124123	-3.92752	8.58261e-05	0.00421124
XBP1	980.355	0.517876	0.131837	3.92816	8.55966e-05	0.00421124
TMEM131L	357.873	-0.55257	0.141063	-3.91719	8.95878e-05	0.00436651
PLAC8	1596.4	0.638597	0.163122	3.91484	9.04633e-05	0.00437998
ACYP1	151.601	0.623672	0.159583	3.90814	9.3011e-05	0.00447371
HMGN1	2613.63	0.405843	0.103995	3.90253	9.51921e-05	0.00454869
MAN2B1	252.415	-0.497106	0.127547	-3.89743	9.72187e-05	0.00461536
WIPF1	638.481	-0.414951	0.106542	-3.89471	9.83144e-05	0.00462925
ATP5PO	321.92	0.807615	0.207423	3.89358	9.87775e-05	0.00462925
PTPN4	289.064	-0.530164	0.136303	-3.8896	0.000100409	0.00467573
PSAT1	89.9991	0.750901	0.19332	3.88423	0.000102653	0.00474742
MAP4K2	338.499	-0.452464	0.116661	-3.87846	0.000105119	0.00474742
NLRP1	287.57	-0.528489	0.136269	-3.87829	0.000105195	0.00474742
PAFAH1B3	444.788	0.509839	0.131447	3.87867	0.000105028	0.00474742
CCT8	1177.21	0.335566	0.086462	3.88108	0.000103994	0.00474742
VASP	290.238	-0.600873	0.155915	-3.85385	0.000116275	0.00521525
PCSK7	340.72	-0.423404	0.109909	-3.8523	0.000117015	0.00521644
PUF60	765.899	0.345765	0.0898199	3.84954	0.000118342	0.00524361
PSMD9	435.904	0.393455	0.102368	3.84355	0.000121269	0.00534094
SLC39A1	155.381	0.487691	0.126945	3.84174	0.000122166	0.00534825
C15orf61	410.431	0.547906	0.142803	3.83681	0.000124644	0.00542426
CREBZF	275.15	-0.5581	0.145591	-3.83333	0.000126419	0.00546894
HNRNPF	2315.56	0.329278	0.0859363	3.83164	0.00012729	0.0054742
HVCN1	165.477	-0.644805	0.168505	-3.82662	0.000129913	0.00555434
NHP2	1014.64	0.4579	0.119771	3.82312	0.000131776	0.00560124
TMIGD2	674.64	0.414775	0.108581	3.81995	0.00013348	0.0056409
HNRNPC	1694.68	0.428073	0.11216	3.81664	0.00013528	0.00568409
CDKN1B	787.579	-0.572047	0.150238	-3.8076	0.000140321	0.00582889
GALK1	140.209	0.579716	0.152237	3.80797	0.000140112	0.00582889
AC119396.1	724.09	-0.641932	0.168721	-3.8047	0.000141979	0.00586444
SMIM20	278.585	0.422065	0.111095	3.79915	0.000145196	0.00596363
FAM173A	134.555	0.79344	0.209094	3.79467	0.000147843	0.00603843
CD300A	100.605	0.695679	0.1834	3.79323	0.000148699	0.00603965
IL23A	78.5904	-0.744404	0.196361	-3.79101	0.000150038	0.00606037
TNFRSF1B	171.851	-0.619205	0.163426	-3.7889	0.000151317	0.00607847
SCCPDH	92.5089	0.632418	0.167141	3.78373	0.000154492	0.00613856
AC004687.1	400.805	-0.631247	0.166802	-3.7844	0.000154079	0.00613856
RASA2	484.647	-0.38159	0.100981	-3.77884	0.000157562	0.00616421
PSMG4	406.808	0.442457	0.117056	3.77988	0.000156902	0.00616421
RPLP0	36071.2	0.393372	0.104103	3.77867	0.000157667	0.00616421
ZEB1	143.735	-0.530308	0.140478	-3.77504	0.000159981	0.00618848
DCTPP1	266.989	0.451505	0.119595	3.77529	0.000159822	0.00618848
YPEL2	125.575	-0.593667	0.157459	-3.77028	0.000163063	0.00627449
MRPL15	264.603	0.486433	0.129463	3.75731	0.000171746	0.00653978
APBB1IP	1097.36	-0.411134	0.109394	-3.7583	0.000171071	0.00653978
COX7A2L	1425.87	0.39583	0.105575	3.74927	0.000177353	0.00670533
PTPRCAP	1200.29	0.666564	0.177824	3.74845	0.000177928	0.00670533
GPR171	332.031	0.738542	0.197233	3.74452	0.000180741	0.00672986
RPL26	22294.3	0.616045	0.164543	3.74398	0.000181127	0.00672986
TAF15	480.98	-0.574812	0.153542	-3.74369	0.000181341	0.00672986
GPRIN3	324.921	0.636612	0.170283	3.73855	0.000185085	0.00683412
LPCAT3	174.313	0.569778	0.152882	3.7269	0.000193846	0.00712164
STAT2	121.112	-0.567049	0.152482	-3.7188	0.000200174	0.00731738
IFIT2	59.3333	-1.17964	0.317525	-3.7151	0.000203124	0.00738827
KDM5A	304.166	-0.536551	0.144601	-3.71056	0.000206799	0.0074847
GNG10	296.725	0.500402	0.134948	3.70809	0.000208825	0.00752079
IFFO1	120.077	-0.6044	0.163175	-3.70401	0.000212221	0.00760562
IL6R	251.353	-0.556977	0.150822	-3.69293	0.000221686	0.00789346
EEF1D	13661.6	0.419297	0.113566	3.6921	0.000222412	0.00789346
NET1	126.843	-0.613465	0.166286	-3.68922	0.000224941	0.00794466
SAMD9	318.048	-0.491566	0.133326	-3.68694	0.00022697	0.00797779
FAM104B	118.439	0.544757	0.148136	3.67741	0.000235614	0.00824199
NLE1	134.668	0.53368	0.14561	3.66512	0.000247219	0.00860674
PIM3	367.629	0.476144	0.129993	3.66284	0.00024943	0.00864258
INTS6-AS1	84.0309	0.618223	0.168992	3.65831	0.000253889	0.00875557
WDR74	394.36	0.417471	0.114209	3.65531	0.000256871	0.00881684
BRK1	1830.06	0.423143	0.115812	3.65371	0.000258474	0.0088304
RBM25	744.443	-0.389995	0.106791	-3.65193	0.000260273	0.0088505
RWDD3	220.692	0.567582	0.155751	3.64416	0.000268264	0.00907998
SPOCK2	1267.86	-0.355214	0.0975977	-3.63958	0.000273086	0.00913852
SFXN4	123.034	0.528263	0.145169	3.63896	0.000273743	0.00913852
CEP290	85.6428	-0.627059	0.172284	-3.63969	0.000272969	0.00913852
NSMCE1	888.023	0.41598	0.114469	3.63399	0.000279069	0.00927397
BOLA3	445.839	0.514404	0.141839	3.62667	0.000287095	0.0094975
TMEM41B	155.708	-0.48447	0.133822	-3.62027	0.0002943	0.00969203
PLP2	674.399	0.419937	0.116272	3.61168	0.000304225	0.00997394
ARHGAP45	1089.61	-0.468859	0.129881	-3.60992	0.000306294	0.00999693
STOML2	470.789	0.379615	0.105243	3.60705	0.000309702	0.0100632
MTHFD2	221.72	0.452248	0.125466	3.60454	0.000312701	0.0100929
CD3G	2525.02	-0.332685	0.0923103	-3.60398	0.000313376	0.0100929
OSBPL8	489.211	-0.490683	0.136271	-3.60079	0.000317249	0.0101728
AC018816.1	58.9202	0.930474	0.258792	3.59545	0.000323832	0.0103242
TECPR1	226.082	-0.518546	0.14439	-3.5913	0.000329029	0.0103242
LRRN3	536.76	-0.774266	0.215466	-3.59345	0.000326329	0.0103242
PHPT1	443.104	0.508022	0.141385	3.59317	0.000326676	0.0103242
NAE1	376.014	0.394778	0.109908	3.59189	0.000328294	0.0103242
COX5B	2509.86	0.431972	0.120357	3.58908	0.000331848	0.0103681
SFMBT2	58.891	0.863243	0.240663	3.58693	0.000334593	0.0104094
CELF2	781.919	-0.455294	0.127086	-3.58257	0.000340228	0.0105224
BAZ2A	235.589	-0.479167	0.133816	-3.5808	0.000342542	0.0105224
CDC25B	912.688	-0.492862	0.13763	-3.58105	0.00034221	0.0105224
COMMD3	110.714	0.575689	0.161048	3.57464	0.000350712	0.0107152
ATP2A3	292.2	-0.435355	0.121816	-3.57386	0.000351751	0.0107152
GSK3B	212.958	-0.52431	0.147102	-3.56426	0.000364883	0.0110691
MRPS15	516.538	0.37109	0.104344	3.55642	0.000375944	0.0112894
FMC1	267.937	0.632345	0.17777	3.5571	0.000374973	0.0112894
TSPAN32	183.257	-0.500322	0.140705	-3.55584	0.000376776	0.0112894
GNLY	146.776	-2.5851	0.727782	-3.55203	0.000382278	0.0114075
ARPC5L	556.829	0.410778	0.115732	3.5494	0.000386111	0.011475
CDC42SE2	747.934	-0.345444	0.0973628	-3.54801	0.000388154	0.011489
PRDX6	897.323	0.362089	0.102199	3.54297	0.00039565	0.0116637
RCAN3	906.025	-0.310718	0.0877474	-3.54105	0.000398542	0.0116968
SERP1	3174.44	0.335085	0.0946824	3.53905	0.000401574	0.0116968
RAN	2788.44	0.299641	0.0846517	3.5397	0.000400588	0.0116968
OMA1	222.267	0.539871	0.153315	3.52131	0.000429421	0.0124091
HSPE1	1313.42	0.501631	0.142427	3.52201	0.000428283	0.0124091
ESYT1	562.832	-0.50776	0.144252	-3.51996	0.000431617	0.0124234
PPM1M	456.354	-0.361386	0.102746	-3.51728	0.000435997	0.0124514
VMP1	290.373	0.367991	0.104596	3.51822	0.000434447	0.0124514
UBE2F	193.489	0.534273	0.152819	3.49611	0.000472101	0.0132242
AK6	289.589	0.49168	0.140541	3.49848	0.000467921	0.0132242
MTCH1	512.561	-0.327394	0.0936309	-3.49664	0.000471157	0.0132242
PGK1	2190.95	0.316398	0.0904583	3.49772	0.000469251	0.0132242
CDK4	433.541	0.370356	0.105858	3.49861	0.000467688	0.0132242
TC2N	958.474	-0.320366	0.0917308	-3.49246	0.000478586	0.0133547
CMTM7	567.228	0.515631	0.148035	3.48317	0.000495509	0.0137744
AC078883.1	148.931	0.488657	0.1409	3.4681	0.000524143	0.0144196
NDUFB5	697.32	0.407555	0.117562	3.46673	0.000526822	0.0144196
EPHB6	209.092	-0.43327	0.12504	-3.46506	0.000530116	0.0144196
RIN3	365.909	-0.493094	0.142194	-3.46775	0.000524835	0.0144196
NDUFAB1	942.97	0.344006	0.0991903	3.46815	0.000524062	0.0144196
TMEM147	423.55	0.417732	0.120596	3.4639	0.000532404	0.0144196
RUVBL2	242.923	0.389949	0.112609	3.46287	0.000534447	0.0144196
IGLV3-25	113.741	-3.14395	0.907909	-3.46285	0.000534496	0.0144196
SLC39A3	65.2529	0.761065	0.220065	3.45837	0.000543461	0.0146075
MIF	4890.21	0.530933	0.153588	3.45687	0.00054648	0.0146348
SERF2	9340.31	0.430224	0.124506	3.45546	0.000549361	0.0146583
STARD7	253.429	-0.392375	0.113923	-3.44421	0.000572722	0.0152115
RABAC1	786.431	0.446061	0.129537	3.44349	0.000574256	0.0152115
DNAJC25-GNG10	137.567	0.592919	0.172384	3.43951	0.000582761	0.015316
PCBD1	96.5764	0.618593	0.179891	3.43871	0.000584486	0.015316
RPS19	50503.1	0.517417	0.150403	3.44021	0.000581256	0.015316
CSGALNACT1	249.2	-0.454172	0.1322	-3.4355	0.000591458	0.0154434
SDHD	596.693	0.37253	0.108548	3.43194	0.000599282	0.0155416
CPNE2	64.8536	0.676352	0.197081	3.43185	0.000599471	0.0155416
FCMR	1898.35	-0.454048	0.132531	-3.42598	0.000612592	0.0158168
TRAV9-2	325.401	-0.527511	0.15401	-3.42517	0.000614413	0.0158168
APOL6	186.273	-0.501346	0.146612	-3.41954	0.000627264	0.016091
EBPL	375.629	0.702257	0.205538	3.41667	0.000633918	0.0162048
ARHGEF19	67.7967	0.647084	0.189682	3.41142	0.000646248	0.0164053
SEPT9	2103.62	-0.359675	0.105412	-3.4121	0.000644646	0.0164053
CD74	3154.93	-0.4516	0.132455	-3.40946	0.000650906	0.0164292
HSPB1	1776.3	0.480942	0.141137	3.40763	0.000655295	0.0164292
HNRNPH3	807.555	0.420218	0.12334	3.40699	0.000656825	0.0164292
PGLS	1057.37	0.293917	0.0862855	3.40633	0.000658425	0.0164292
GEMIN7	169.792	0.436547	0.128139	3.40683	0.000657226	0.0164292
MATK	90.5445	0.688497	0.202377	3.40206	0.00066881	0.0166315
GPR183	500.472	-0.486744	0.143191	-3.39927	0.000675651	0.0166459
PSMB6	880.605	0.34479	0.101437	3.39904	0.00067622	0.0166459
CCL5	100.448	-1.75976	0.51749	-3.40056	0.000672478	0.0166459
IDI1	253.639	0.450518	0.132623	3.39698	0.000681349	0.0166847
RASAL3	634.709	-0.427866	0.12597	-3.39657	0.000682358	0.0166847
CNST	418.527	-0.437622	0.129538	-3.37831	0.000729318	0.0167287
LAPTM4A	593.168	0.359745	0.106164	3.38857	0.000702587	0.0167287
GCA	192.458	0.564033	0.166801	3.38146	0.000721007	0.0167287
SLC4A7	188.238	-0.536583	0.158842	-3.37809	0.00072992	0.0167287
USP38	91.5518	-0.625147	0.184376	-3.3906	0.000697389	0.0167287
VDAC1	697.924	0.34933	0.103073	3.38915	0.000701106	0.0167287
CD2AP	157.842	-0.536287	0.158373	-3.38623	0.000708588	0.0167287
PHTF2	162.565	-0.466033	0.137906	-3.37936	0.000726545	0.0167287
TRIM5	92.8858	-0.690995	0.204364	-3.3812	0.000721687	0.0167287
EIF4G2	1154.88	-0.406408	0.119924	-3.38888	0.000701779	0.0167287
OAT	281.68	0.477014	0.141075	3.38128	0.000721478	0.0167287
ETV6	71.8924	0.66131	0.195159	3.38857	0.000702585	0.0167287
BCL2A1	187.482	0.442532	0.130401	3.39363	0.000689717	0.0167287
HMOX2	1107.89	0.372634	0.11011	3.38419	0.00071388	0.0167287
GLG1	587.023	-0.568788	0.168103	-3.38356	0.000715514	0.0167287
NDUFA11	891.271	0.570017	0.168462	3.38365	0.00071528	0.0167287
PRDX2	1545.09	0.38867	0.114655	3.3899	0.00069919	0.0167287
ETFB	472.427	0.338268	0.100068	3.3804	0.000723804	0.0167287
MRPL40	332.743	0.398348	0.117882	3.37921	0.000726935	0.0167287
RUNX1	189.099	-0.481886	0.142618	-3.37885	0.000727885	0.0167287
SERPINB9	218.764	-0.493335	0.146082	-3.37712	0.000732495	0.0167352
MRPS31	336.118	0.42	0.124416	3.37576	0.00073611	0.0167479
SLC38A10	199.805	-0.486652	0.144185	-3.3752	0.00073763	0.0167479
PRDX5	1078.94	0.359136	0.106637	3.36785	0.000757565	0.0171472
MAD2L2	225.381	0.568082	0.168724	3.36694	0.000760079	0.017151
CITED2	406.403	-0.562147	0.167057	-3.36501	0.000765422	0.0172185
CCM2	391.823	-0.48495	0.144211	-3.36279	0.000771597	0.0173041
ZFP36L1	1214.57	-0.439511	0.130924	-3.357	0.000787926	0.0175092
ORMDL3	377.286	-0.479591	0.142812	-3.3582	0.000784515	0.0175092
ECH1	321.886	0.56692	0.168859	3.35737	0.000786883	0.0175092
NARF	359.447	0.401243	0.119648	3.35352	0.000797899	0.0176771
ITM2C	227.818	-0.444121	0.132486	-3.35221	0.000801704	0.0177077
FBXO3	242.115	-0.389954	0.116475	-3.34796	0.0008141	0.0178735
RARG	71.609	-0.679301	0.202864	-3.34855	0.000812359	0.0178735
POU2F2	160.428	-0.557403	0.166543	-3.34689	0.000817239	0.0178887
RAP1A	819.611	-0.380234	0.113724	-3.34348	0.000827339	0.018002
TRIM38	179.005	-0.667081	0.199492	-3.3439	0.000826089	0.018002
CD69	848.974	1.13698	0.340243	3.34167	0.000832773	0.0180665
KDM3A	149.992	-0.541677	0.162211	-3.33935	0.000839754	0.0180708
PAIP1	208.956	0.433628	0.129862	3.33914	0.000840388	0.0180708
MTHFS	315.177	0.427685	0.128068	3.33952	0.000839219	0.0180708
DCXR	1024.85	0.442103	0.132533	3.33579	0.000850567	0.0182361
B9D2	88.0833	0.635115	0.1905	3.33394	0.000856257	0.0183044
UBL7-AS1	73.0102	-0.567557	0.170344	-3.33183	0.000862781	0.0183901
PSPH	171.406	0.556473	0.167183	3.32854	0.00087304	0.0185546
RBL2	1318.24	-0.381934	0.114907	-3.32385	0.00088785	0.0188147
GOLGB1	188.61	-0.533436	0.160605	-3.32143	0.00089558	0.0189237
PTRH1	114.388	0.478834	0.144304	3.31823	0.000905888	0.0190863
IFI6	380.542	-0.629627	0.190035	-3.31323	0.000922267	0.0193756
PDP1	90.7751	-0.523285	0.158431	-3.30291	0.000956862	0.0200447
BTF3L4	504.397	0.40603	0.123002	3.30101	0.000963367	0.020066
NDUFS8	898.487	0.355614	0.107721	3.30124	0.000962577	0.020066
COL4A3BP	126.203	-0.466355	0.141609	-3.29325	0.000990378	0.02057
RASSF3	136.404	-0.66675	0.202756	-3.28844	0.00100743	0.0208649
MRPL36	406.4	0.392609	0.119664	3.28094	0.00103461	0.0213673
YIPF1	106.937	0.53142	0.162159	3.27716	0.00104857	0.0214923
TUFM	1216.12	0.251343	0.0767012	3.27691	0.00104948	0.0214923
BCAT2	160.094	0.47651	0.145401	3.27721	0.00104839	0.0214923
TTC13	89.8793	-0.546717	0.166922	-3.27529	0.00105553	0.0215559
SARS	610.746	0.292236	0.089256	3.27414	0.00105985	0.0215838
NEK7	141.205	-0.538336	0.164637	-3.26984	0.0010761	0.0218381
FTL	15016.1	0.354799	0.108526	3.26925	0.00107831	0.0218381
HEBP1	255.404	0.395312	0.121054	3.26558	0.00109241	0.0220625
BABAM2	141.445	0.414897	0.127107	3.26416	0.00109791	0.0220873
MPDU1	185.911	0.44316	0.135785	3.2637	0.00109968	0.0220873
MYO1F	91.1289	-0.56101	0.172124	-3.25933	0.00111675	0.0223687
HSP90AA1	2526.21	0.400712	0.123006	3.25766	0.00112335	0.0224394
UBE2V2	428.727	0.384362	0.118152	3.25311	0.00114148	0.0227394
AGL	126.136	-0.531903	0.16367	-3.24986	0.00115463	0.0227533
CAST	595.114	-0.398367	0.122533	-3.25111	0.00114956	0.0227533
TMEM30A	238.667	-0.507583	0.156183	-3.24992	0.00115439	0.0227533
TMBIM4	175.675	0.599691	0.184471	3.25086	0.00115055	0.0227533
TMBIM1	310.815	-0.416967	0.128405	-3.24728	0.00116514	0.0227762
PIK3R1	461.746	-0.330724	0.101831	-3.24776	0.00116317	0.0227762
BSG	838.586	0.293615	0.0904183	3.2473	0.00116504	0.0227762
MRPS7	529.022	0.307743	0.0949227	3.24204	0.00118678	0.0231375
UBXN11	187.726	-0.437562	0.135137	-3.23792	0.00120405	0.0234117
EPM2AIP1	128.899	-0.498611	0.154115	-3.23531	0.00121509	0.0235637
TSPYL2	172.303	-0.505896	0.156405	-3.23453	0.00121842	0.0235658
GYPC	3871.75	0.312231	0.096576	3.23301	0.00122492	0.0235668
PLEKHF1	159.025	-0.535351	0.165566	-3.23345	0.00122303	0.0235668
INPP5D	172.421	-0.465908	0.144148	-3.23216	0.0012286	0.0235756
PMS2	269.052	0.413574	0.128005	3.23092	0.00123392	0.0236157
GIMAP7	6591.41	-0.405594	0.125569	-3.23004	0.00123771	0.0236264
UBALD2	169.754	0.737729	0.228525	3.22822	0.00124564	0.0237157
AC136475.1	127.468	0.459399	0.142413	3.22583	0.00125609	0.0238527
MPV17	279.648	0.420279	0.13035	3.22424	0.00126309	0.0238892
ARHGEF3	391.051	-0.482939	0.149799	-3.22391	0.00126455	0.0238892
SDF2L1	348.776	0.489324	0.151828	3.22288	0.00126907	0.0239128
ZFP90	161.738	-0.471555	0.146463	-3.21961	0.00128367	0.0241257
CSGALNACT2	105.057	-0.508292	0.158076	-3.2155	0.00130218	0.0244109
YY1	406.067	-0.346541	0.107948	-3.21025	0.00132619	0.0246203
ATP5MC1	870.687	0.420762	0.131074	3.21011	0.00132682	0.0246203
MOB3A	268.408	-0.410872	0.127954	-3.21109	0.00132231	0.0246203
JAK3	600.43	0.445693	0.138816	3.21068	0.00132419	0.0246203
EPHA1	72.6571	-0.699188	0.217936	-3.20822	0.00133558	0.02472
RNF11	174.546	-0.576734	0.179971	-3.20459	0.00135253	0.0249705
GSDMD	467.995	0.323502	0.100993	3.20321	0.00135904	0.0250276
RASSF5	831.517	-0.451058	0.140956	-3.19999	0.00137434	0.0251825
STYXL1	107.591	0.55143	0.172321	3.20001	0.00137424	0.0251825
CARS	210.865	0.390464	0.12205	3.19921	0.00137805	0.0251874
ELK3	122.672	-0.504724	0.157803	-3.19843	0.00138176	0.0251922
RARA	103.035	-0.593981	0.185763	-3.19753	0.0013861	0.0252084
INAFM1	62.1457	0.674982	0.211324	3.19406	0.00140288	0.0254502
C6orf48	283.002	-0.728619	0.228554	-3.18795	0.00143285	0.0259292
TXN	800.645	0.333946	0.104776	3.18724	0.00143637	0.0259292
SMCHD1	975.676	-0.370287	0.116297	-3.18399	0.00145261	0.0261577
UFD1	576.198	0.333463	0.104762	3.18306	0.00145729	0.0261774
HINT1	6785.28	0.408591	0.128447	3.18102	0.00146758	0.0262977
SLC25A20	138.961	0.685459	0.215545	3.18012	0.00147214	0.026315
IKZF3	156.512	-0.417592	0.131558	-3.17419	0.00150254	0.0267928
GOLGA4	328.592	-0.482181	0.151977	-3.17273	0.00151013	0.0268628
PPIF	132.289	0.574728	0.181473	3.16702	0.0015401	0.0272647
RAB8B	185.928	-0.435123	0.137393	-3.167	0.00154019	0.0272647
TAF9	534.5	0.293708	0.0927847	3.16548	0.00154829	0.0273419
EPB41	938.843	-0.372094	0.117578	-3.16464	0.00155274	0.0273544
NUTF2	818.989	0.417868	0.132098	3.16332	0.00155979	0.0274126
GTF3A	1653.52	0.252639	0.0799197	3.16116	0.0015714	0.0275503
PRDX4	214.087	0.406465	0.128622	3.16016	0.00157684	0.0275795
CKAP2	119.788	-0.473346	0.149892	-3.15791	0.00158905	0.0277268
IFRD2	304.088	0.391863	0.124407	3.14985	0.00163353	0.0283882
SUPT4H1	561.348	0.309187	0.0981659	3.14964	0.00163472	0.0283882
OAS2	261.924	-0.668384	0.212371	-3.14725	0.00164816	0.0285539
CD63	188.04	0.41091	0.130683	3.14434	0.00166464	0.0287712
RBM4	242.044	0.409672	0.13041	3.14141	0.00168139	0.0289921
BCL9L	174.137	-0.542751	0.172881	-3.13944	0.0016927	0.0291046
MBNL2	102.563	-0.498947	0.158957	-3.13889	0.00169588	0.0291046
BCL10	148.737	-0.433337	0.138147	-3.13677	0.00170817	0.0292469
IGKV3-15	124.274	-2.63334	0.839997	-3.13494	0.0017189	0.0293618
TMEM245	111.597	-0.485728	0.155086	-3.13198	0.0017363	0.02959
ZBP1	60.5762	-0.652122	0.20829	-3.13083	0.0017431	0.0296368
AL133415.1	78.4537	0.886118	0.283186	3.1291	0.00175342	0.0297431
ADSL	830.693	0.297569	0.0951374	3.12778	0.00176133	0.029808
AHNAK	321.796	-0.537282	0.171883	-3.12586	0.00177285	0.0299338
DAZAP1	219.004	0.467418	0.149834	3.11957	0.00181116	0.0305101
PUM1	282.451	-0.419611	0.134607	-3.11731	0.00182509	0.0305337
PDIA6	617.346	0.430078	0.137961	3.11739	0.00182462	0.0305337
GRAP2	342.846	-0.438855	0.140732	-3.11837	0.00181854	0.0305337
LMF2	293.055	-0.319944	0.102708	-3.11509	0.00183886	0.0306939
VAMP1	75.8759	-0.613317	0.19704	-3.11265	0.00185413	0.0308782
RSL24D1	1584.05	0.487396	0.15667	3.11098	0.00186469	0.0309835
NMT2	140.139	-0.459282	0.147667	-3.11025	0.00186928	0.0309894
PRAG1	124.527	-0.6076	0.195627	-3.1059	0.00189699	0.0313776
SGTB	229.925	-0.377259	0.121571	-3.1032	0.00191438	0.0315937
MBNL1	1549.37	-0.398201	0.128361	-3.10219	0.00192092	0.0316303
TNFSF12	62.5259	0.669342	0.215946	3.09958	0.00193795	0.031839
JPT1	586.442	0.302013	0.0975086	3.09729	0.00195296	0.0320136
TNFSF10	699.322	0.368447	0.119114	3.09323	0.0019799	0.0323827
CAMK1D	184.483	-0.473913	0.153387	-3.08966	0.00200385	0.0326813
TBCB	879.579	0.314161	0.101697	3.08918	0.0020071	0.0326813
BUD23	437.444	0.303709	0.0984063	3.08628	0.0020268	0.0329287
ING4	363.455	0.371752	0.120521	3.08453	0.00203871	0.0330489
SYNE1	336.325	-0.514334	0.166826	-3.08306	0.00204885	0.0331398
SF3B6	922.879	0.343745	0.111527	3.08216	0.00205505	0.0331667
CMPK2	59.161	-0.766507	0.248931	-3.0792	0.00207559	0.0334244
ANTXR2	77.6615	-0.707334	0.229797	-3.07809	0.00208333	0.0334752
OGFR	257.987	-0.532634	0.173143	-3.07627	0.00209607	0.0335693
DHPS	666.361	0.34126	0.110945	3.07594	0.00209837	0.0335693
CD82	296.327	-0.529404	0.172532	-3.06844	0.00215179	0.0343488
PLSCR3	471.301	0.4124	0.134438	3.0676	0.00215788	0.0343709
MRPS26	531.622	0.373329	0.121899	3.06262	0.00219407	0.0348714
DDX60	128.392	-0.689797	0.225619	-3.05735	0.00223305	0.0351907
HLA-DPA1	226.488	-0.493531	0.161368	-3.05842	0.00222508	0.0351907
VPS51	658.948	-0.424906	0.138981	-3.0573	0.00223341	0.0351907
SOCS2	180.169	0.465856	0.152301	3.05878	0.00222242	0.0351907
MARCH6	221.718	-0.36417	0.119144	-3.05655	0.00223903	0.0352034
PPIE	371.67	0.366614	0.120027	3.05442	0.00225495	0.0353018
ARHGAP5	61.4022	-0.606786	0.198642	-3.05467	0.0022531	0.0353018
PAK1IP1	169.995	0.401334	0.131502	3.05192	0.00227381	0.0354947
BCAP31	1217.14	0.342111	0.112112	3.0515	0.00227698	0.0354947
CCT5	840.546	0.309745	0.101587	3.04907	0.00229548	0.0355799
CSNK1G3	90.7148	-0.537735	0.176357	-3.04913	0.00229503	0.0355799
PITPNA-AS1	332.056	0.397715	0.130447	3.04887	0.00229705	0.0355799
UFC1	1238.58	0.348605	0.114711	3.03899	0.00237375	0.0366009
EDEM3	226.593	-0.432079	0.142201	-3.03851	0.00237754	0.0366009
TMEM18	402.891	0.297354	0.0978701	3.03825	0.00237953	0.0366009
CDCA7	128.682	0.465299	0.153216	3.03687	0.00239046	0.0366009
CTLA4	68.8015	0.700194	0.230599	3.03641	0.00239413	0.0366009
JCHAIN	96.5782	-1.75856	0.57949	-3.03467	0.00240802	0.0366009
POLR2J	567.376	0.435451	0.143365	3.03737	0.00238656	0.0366009
DNAJC4	532.513	0.31079	0.102401	3.03504	0.00240506	0.0366009
DPAGT1	128.903	0.437389	0.14408	3.03575	0.00239941	0.0366009
FOXP3	91.5695	-0.568175	0.187273	-3.03394	0.00241381	0.0366129
LASP1	251.513	-0.495524	0.163529	-3.03019	0.002444	0.0369939
PSMC5	1000.07	0.285769	0.0943662	3.0283	0.0024593	0.0371487
ZFAND5	256.76	-0.359492	0.118783	-3.02646	0.00247434	0.0372988
YWHAH	146.596	0.69476	0.229615	3.02576	0.00248007	0.0373082
KHDC4	132.595	-0.51581	0.170686	-3.02197	0.00251132	0.0373689
ELF2	348.468	-0.316499	0.104688	-3.02324	0.00250081	0.0373689
RNF44	402.184	-0.404947	0.133928	-3.02361	0.00249774	0.0373689
HLA-DRB1	150.989	-0.618742	0.2047	-3.02268	0.00250545	0.0373689
SSBP1	1212.45	0.335075	0.110895	3.02156	0.00251477	0.0373689
NAA10	279.195	0.512754	0.169581	3.02365	0.00249743	0.0373689
OSTM1	160.082	-0.478585	0.158582	-3.0179	0.00254531	0.0376012
RNASET2	1980.91	0.291223	0.0965147	3.01739	0.0025496	0.0376012
MPLKIP	392.413	0.306905	0.101718	3.01723	0.00255098	0.0376012
OXR1	290.915	0.377355	0.125008	3.01865	0.002539	0.0376012
GSTM2	239.154	-0.43114	0.143012	-3.0147	0.00257232	0.0378395
UBXN10-AS1	72.79	0.711628	0.236247	3.01222	0.00259347	0.038015
FGD5-AS1	153.27	-0.391127	0.129886	-3.01132	0.00260114	0.038015
PTBP3	336.7	-0.366521	0.121719	-3.01121	0.00260211	0.038015
BPTF	311.674	-0.339291	0.112694	-3.01073	0.00260618	0.038015
NDUFS7	933.428	0.388164	0.128947	3.01026	0.00261025	0.038015
FKBP2	447.68	0.455962	0.151757	3.00456	0.00265964	0.0386574
MAPKAPK3	300.423	0.402767	0.134099	3.0035	0.0026689	0.038715
ACTR2	673.798	-0.368127	0.122691	-3.00044	0.00269589	0.0390291
RPL17	2771.85	0.467786	0.1561	2.99671	0.00272912	0.039432
NDUFA7	86.5521	0.708082	0.236764	2.99067	0.00278368	0.040141
DPM2	231.954	0.383899	0.128531	2.98683	0.00281885	0.0405681
PLD3	345.915	0.356262	0.119355	2.98489	0.00283682	0.0407465
CDC73	221.471	-0.365573	0.122605	-2.98172	0.00286631	0.041009
TMEM70	215.19	0.456412	0.153039	2.98232	0.00286072	0.041009
PVRIG	71.1498	0.608809	0.204321	2.97966	0.00288568	0.0410451
COMTD1	178.808	0.425477	0.142738	2.98083	0.00287467	0.0410451
ERCC1	242.734	0.32547	0.109226	2.97978	0.00288458	0.0410451
C19orf24	604.229	0.335488	0.112637	2.97849	0.00289673	0.0411223
JOSD2	218.921	0.392294	0.131845	2.97543	0.00292577	0.0414541
PTGER4	172.33	-0.525981	0.176882	-2.97363	0.00294297	0.0415369
NFATC3	267.765	-0.396973	0.133481	-2.97401	0.00293935	0.0415369
RCSD1	727.433	-0.385194	0.12993	-2.96463	0.00303049	0.0423631
ASXL2	104.46	-0.450872	0.15203	-2.96568	0.00302017	0.0423631
RBM43	114.966	-0.447665	0.151002	-2.96463	0.00303048	0.0423631
KCTD20	130.311	-0.435427	0.146768	-2.96676	0.00300952	0.0423631
BCKDHA	136.857	0.438427	0.147834	2.96567	0.00302025	0.0423631
PECAM1	176.786	-0.408562	0.137906	-2.96263	0.00305028	0.0425584
RAP2B	150.571	-0.456889	0.154398	-2.95916	0.00308479	0.0429579
HIST3H2A	69.1048	0.559254	0.18906	2.95807	0.00309572	0.0429732
FABP5	84.6959	0.649488	0.219579	2.95788	0.00309765	0.0429732
IDH3A	179.178	0.379294	0.128302	2.95627	0.00311387	0.0431165
UPP1	524.667	0.313128	0.106023	2.95339	0.003143	0.0434375
TIMM17B	422.486	0.363955	0.123303	2.9517	0.00316031	0.0435944
IGKV4-1	62.732	-1.99025	0.675072	-2.94821	0.00319622	0.0440067
ALKBH7	1420.08	0.329566	0.111846	2.94661	0.00321273	0.0441509
TRAV35	81.0064	-0.740066	0.251274	-2.94526	0.00322684	0.0442616
DDX58	156.801	-0.586518	0.199239	-2.9438	0.00324213	0.044388
RHOT2	415.254	-0.385881	0.131158	-2.94211	0.00325985	0.0445472
UGCG	168.751	0.456971	0.155421	2.94021	0.00327992	0.0447379
SRPRB	204.439	0.365583	0.1245	2.93642	0.00332024	0.0452035
FAM53C	62.9897	-0.637547	0.217167	-2.93574	0.00332751	0.0452183
EIF3G	3012.72	0.335812	0.114492	2.93307	0.00335632	0.0455252
SUMO1	1146.43	0.368297	0.125596	2.9324	0.00336355	0.0455388
UBL3	131.392	-0.48736	0.166492	-2.92723	0.0034199	0.0462161
TCEA3	327.034	0.407014	0.139125	2.92552	0.00343883	0.0463862
NPDC1	210.727	0.475261	0.162507	2.92456	0.00344949	0.0464442
LINC00402	101.652	-0.48596	0.166369	-2.92098	0.0034893	0.0468938
VEZF1	231.877	-0.427798	0.146546	-2.91921	0.00350919	0.0470747
BTN3A1	209.561	-0.427599	0.146749	-2.91381	0.00357047	0.0477362
POLD2	326.945	0.310457	0.10655	2.91371	0.00357156	0.0477362
RAB43	57.8603	-0.640519	0.220146	-2.90952	0.00361989	0.0482058
SLC25A5	2662.09	0.231573	0.0795888	2.90962	0.00361873	0.0482058
IPCEF1	374.522	-0.365742	0.125838	-2.90646	0.00365547	0.0485912
TFB2M	142.039	0.42672	0.147061	2.90164	0.00371212	0.0490765
SDHAF3	349.173	0.372173	0.128236	2.90225	0.00370494	0.0490765
ABCG1	90.5305	-0.608779	0.20978	-2.90199	0.00370804	0.0490765
HYPK	70.9485	0.738035	0.254483	2.90013	0.00373003	0.0491355
TRIM47	86.7282	0.531696	0.183308	2.90056	0.00372493	0.0491355
TSPYL1	167.01	-0.605972	0.209174	-2.89698	0.0037677	0.0495426
PDCD2L	64.6438	0.538867	0.186066	2.8961	0.00377828	0.0495924
LAMTOR2	460.255	0.386684	0.133576	2.89487	0.00379315	0.0496417
USP47	274.233	-0.372118	0.128553	-2.89467	0.00379561	0.0496417
GID8	619.627	0.277958	0.0961084	2.89213	0.00382645	0.0499556

## Sheet: CD4T before vs health
	baseMean	log2FoldChange	lfcSE	stat	pvalue	padj
SOCS3	718.828	3.07172	0.429539	7.15122	8.60127e-13	7.75061e-09
PIM1	1986.68	1.25944	0.1918	6.56644	5.15312e-11	2.32174e-07
S100A8	1229.68	8.09508	1.29859	6.23373	4.55458e-10	1.02603e-06
TPI1	1413.56	0.582274	0.0931861	6.24851	4.14396e-10	1.02603e-06
CLDN5	53.5055	7.93554	1.2814	6.19285	5.90875e-10	1.06488e-06
MYC	2230.65	1.00258	0.168075	5.9651	2.44482e-09	3.67171e-06
LINC00891	28.9313	-1.70381	0.326364	-5.22059	1.78353e-07	0.000229591
IMPDH1	219.292	0.877132	0.170579	5.1421	2.7169e-07	0.000306025
S100A12	23.614	7.72707	1.55136	4.98085	6.33058e-07	0.000614204
RPL8	33466.4	0.451113	0.0911706	4.94801	7.49777e-07	0.000614204
OSM	28.5119	2.62208	0.528014	4.96593	6.83716e-07	0.000614204
BCL3	59.0136	2.51665	0.511482	4.9203	8.64104e-07	0.00064887
PAICS	226.238	0.745298	0.152832	4.87658	1.07939e-06	0.000748182
ATP2B1-AS1	46.8145	-1.40749	0.292312	-4.81502	1.47186e-06	0.00094735
IFNGR2	342.007	0.979142	0.205185	4.772	1.82406e-06	0.00109577
S100A9	473.602	5.24261	1.10827	4.73043	2.24043e-06	0.00126178
CLIC1	1457.32	0.573397	0.124068	4.62165	3.80697e-06	0.00195424
ITGA5	85.7086	-1.07304	0.232438	-4.61644	3.9037e-06	0.00195424
GPR171	273.195	1.7623	0.383967	4.58972	4.43847e-06	0.002105
PLAC8	1326.29	1.26227	0.277343	4.55129	5.33178e-06	0.00240223
ANKH	122.085	-0.739663	0.164755	-4.48948	7.1396e-06	0.00279717
CPT1A	79.5046	1.36162	0.302935	4.49478	6.96432e-06	0.00279717
BATF	312.704	1.6853	0.374763	4.49699	6.8923e-06	0.00279717
MDS2	112.64	-1.22233	0.27442	-4.45425	8.41877e-06	0.00304631
SBNO2	81.0472	1.82245	0.409225	4.45341	8.45165e-06	0.00304631
AC087645.2	25.9635	2.28218	0.514071	4.43942	9.02017e-06	0.00312618
GPRIN3	266.287	1.39359	0.315021	4.42378	9.69866e-06	0.00322394
AC004585.1	93.3606	2.29849	0.520399	4.41679	1.00178e-05	0.00322394
ZFP36L1	1052.17	-0.909516	0.206848	-4.39702	1.09748e-05	0.00341013
GZMA	96.8023	-1.45475	0.334781	-4.34539	1.39031e-05	0.00417604
PRDX2	1287.36	0.557098	0.12945	4.30357	1.68069e-05	0.00488539
SLC39A1	131.485	0.665158	0.155627	4.27405	1.91955e-05	0.00526358
UPP1	427.973	0.565044	0.132232	4.27311	1.92762e-05	0.00526358
NFKBIZ	277.392	1.2698	0.29843	4.25493	2.09119e-05	0.00554226
GYPC	3141.28	0.586761	0.139848	4.19569	2.72044e-05	0.00675661
CXCR4	442.083	1.01108	0.241236	4.19124	2.77433e-05	0.00675661
IRF4	40.7052	1.84609	0.43989	4.19672	2.70809e-05	0.00675661
SOCS2	145.939	0.962716	0.230595	4.17493	2.98081e-05	0.00706844
GZMK	91.9768	-1.72685	0.414305	-4.16807	3.0719e-05	0.00709767
FYN	305.274	-0.579218	0.139388	-4.15545	3.24652e-05	0.00731359
LY96	172.54	1.7648	0.429395	4.10997	3.95717e-05	0.00827856
EXOSC4	113.586	0.793736	0.193356	4.10505	4.04235e-05	0.00827856
PTRH1	95.7848	0.694032	0.169065	4.10511	4.04124e-05	0.00827856
RARA	83.7367	-0.883943	0.214728	-4.11658	3.8454e-05	0.00827856
PDE4B	267.596	0.682019	0.166554	4.09488	4.22379e-05	0.00841353
SNRK	224.261	-0.519801	0.127059	-4.09101	4.295e-05	0.00841353
SOCS1	149.396	1.68627	0.413637	4.0767	4.56802e-05	0.00875796
FAM13A	57.3865	1.75283	0.432544	4.05238	5.06998e-05	0.0093236
IRF9	116.963	-0.75623	0.186436	-4.05624	4.98688e-05	0.0093236
EXOG	94.3023	-0.813154	0.201928	-4.02696	5.65023e-05	0.0101828
PLLP	27.1185	-1.34578	0.33643	-4.00017	6.32968e-05	0.0111837
TMEM70	180.456	0.666192	0.166784	3.99435	6.48723e-05	0.0112416
SOD1	2523.17	0.498932	0.125366	3.97982	6.89687e-05	0.011726
CYBC1	733.965	0.75383	0.189702	3.97376	7.07455e-05	0.0118053
ISCA2	371.034	0.628013	0.158267	3.96805	7.24625e-05	0.011872
PSMB5	313.718	0.541861	0.136854	3.95941	7.51336e-05	0.0119267
ARHGAP45	862.815	-0.640544	0.161818	-3.95843	7.54434e-05	0.0119267
LDHA	1970.7	0.866457	0.219402	3.94918	7.84198e-05	0.0121835
FAM102A	357.384	-0.765838	0.194636	-3.93472	8.32934e-05	0.0127213
PRDX4	175.258	0.741449	0.189439	3.91393	9.08055e-05	0.0134139
TRIB3	90.4392	1.07505	0.274538	3.91584	9.00916e-05	0.0134139
MTHFD2	180.953	0.894922	0.229391	3.9013	9.56784e-05	0.0136851
GALK1	119.916	0.70806	0.181476	3.90167	9.55295e-05	0.0136851
CD69	763.771	1.54642	0.400203	3.86409	0.000111503	0.0156992
LYAR	158.702	-0.697539	0.181891	-3.83492	0.000125605	0.0166445
SERF1B	23.024	-1.23108	0.320905	-3.83629	0.000124906	0.0166445
FLOT1	567.551	0.610112	0.159034	3.83636	0.000124874	0.0166445
TUFM	982.997	0.494457	0.12893	3.83509	0.00012552	0.0166445
PRDX6	755.48	0.45058	0.118002	3.81841	0.000134316	0.0175409
TNFSF10	564.231	0.662989	0.173898	3.81253	0.000137552	0.0177068
ARPC5L	471.356	0.50374	0.133141	3.78351	0.000154632	0.0193526
SFI1	171.561	-0.529165	0.139851	-3.78379	0.000154459	0.0193526
SUN2	525.364	-0.858267	0.227589	-3.77113	0.00016251	0.0200599
OXR1	233.699	0.862456	0.231062	3.73258	0.000189529	0.0230791
PBXIP1	501.007	-0.581166	0.156295	-3.7184	0.000200485	0.0240877
URGCP	153.518	-0.703842	0.189489	-3.71442	0.000203672	0.0241485
SERP1	2695.84	0.350119	0.094429	3.70775	0.000209113	0.0244716
CD9	40.0566	1.33634	0.361301	3.6987	0.00021671	0.0250355
IFNG-AS1	22.5966	-2.06052	0.562905	-3.66051	0.000251712	0.0287111
EXOSC5	336.87	0.501143	0.137048	3.65669	0.000255498	0.0287786
UFC1	1045.94	0.380768	0.104898	3.6299	0.000283529	0.0315417
PGLS	875.747	0.427223	0.118079	3.61812	0.000296748	0.0326097
AC246785.3	69.0262	-1.11348	0.308621	-3.60792	0.000308664	0.0335105
FUOM	134.243	0.75813	0.210512	3.60137	0.000316546	0.0339571
ILKAP	327.433	0.431667	0.120213	3.59086	0.000329584	0.0349397
REXO2	657.539	0.87169	0.243308	3.58265	0.000340121	0.035236
PSMB6	745.922	0.371657	0.103826	3.57961	0.00034411	0.035236
FTL	12398.6	0.555055	0.154956	3.58202	0.000340948	0.035236
UBXN10-AS1	60.7106	1.57651	0.441109	3.57396	0.000351618	0.0356003
RSAD2	41.1847	-1.25133	0.350988	-3.56516	0.000363636	0.036008
STAMBPL1	149.976	0.701861	0.196847	3.56551	0.000363151	0.036008
JPT1	480.962	0.491431	0.138662	3.54409	0.000393977	0.0385883
PAK1IP1	143.028	0.545534	0.154265	3.53633	0.000405721	0.0393113
MRPL15	226.793	0.550326	0.156083	3.52587	0.000422099	0.0404631
RAN	2340.38	0.360565	0.102367	3.52227	0.000427874	0.040585
NME4	357.804	0.58099	0.1654	3.51263	0.000443699	0.0416477
PIM3	304.454	0.815646	0.232712	3.50495	0.000456689	0.042425
SULT1B1	181.19	1.2247	0.35372	3.46233	0.000535515	0.04924
ARID5B	627.352	1.25767	0.363692	3.45806	0.000544085	0.0495227
HNRNPLL	108.261	-0.688812	0.199372	-3.45492	0.000550462	0.0496021
AK6	250.022	0.509313	0.147658	3.44927	0.000562096	0.0499833
EIF4A3	302.69	0.411693	0.119418	3.44751	0.000565786	0.0499833

## Sheet: CD8T before vs after
	baseMean	log2FoldChange	lfcSE	stat	pvalue	padj
CD52	3232.66	-0.824551	0.113948	-7.2362	4.61443e-13	3.20011e-09
BTG2	280.804	-0.887691	0.14292	-6.21112	5.26088e-10	1.82421e-06
ECH1	233.431	0.769541	0.148445	5.18401	2.17163e-07	0.000502008
GBP4	169.399	-0.779089	0.153095	-5.08891	3.60123e-07	0.000624363
ZFP36L2	2031.98	-0.766426	0.156369	-4.90141	9.51523e-07	0.000664624
GSK3B	146.174	-0.661383	0.134976	-4.9	9.58362e-07	0.000664624
C7orf50	171.134	0.698779	0.142283	4.91118	9.05317e-07	0.000664624
BIRC3	81.0319	-0.812712	0.16406	-4.95374	7.28015e-07	0.000664624
TMC8	455.962	-0.521215	0.10547	-4.94185	7.73853e-07	0.000664624
MAN2B1	140.268	-0.694393	0.140369	-4.9469	7.54045e-07	0.000664624
CXCR3	261.759	-0.698314	0.143729	-4.85855	1.18246e-06	0.000745489
CCT3	872.988	0.479846	0.103424	4.63958	3.49116e-06	0.0018624
SOCS3	175.934	1.94067	0.416931	4.65465	3.24527e-06	0.0018624
UQCRH	1806.23	0.505766	0.110874	4.56161	5.07636e-06	0.00207086
PIM1	1089.11	0.687165	0.150513	4.5655	4.98316e-06	0.00207086
VDAC2	669.253	0.434464	0.0951892	4.56421	5.01379e-06	0.00207086
CDC25B	518.144	-0.597659	0.130486	-4.58026	4.64394e-06	0.00207086
MYC	1177.98	0.674638	0.149197	4.5218	6.13155e-06	0.00236235
SNRK	258.093	-0.51204	0.114834	-4.45895	8.23603e-06	0.00271985
IFITM2	3220.48	0.460633	0.102822	4.47992	7.46696e-06	0.00271985
NDUFA13	319.816	0.648167	0.145228	4.4631	8.07841e-06	0.00271985
SOD1	1446.43	0.461436	0.104167	4.42978	9.43271e-06	0.00297345
RABAC1	643.246	0.516816	0.117327	4.40491	1.0583e-05	0.00319101
ST13	1293.71	0.402492	0.0916551	4.39137	1.12638e-05	0.00325478
LDHA	1188.33	0.505056	0.115657	4.36684	1.26058e-05	0.00349684
NPM1	5937.13	0.354519	0.0813537	4.35775	1.31407e-05	0.00350504
IMPDH2	604.872	0.409316	0.094333	4.33905	1.43101e-05	0.00367557
SNRPN	533.15	0.433679	0.1004	4.3195	1.56385e-05	0.00373975
NME1	95.4254	1.0121	0.234158	4.32231	1.54405e-05	0.00373975
LBH	1086.1	-0.429261	0.0999648	-4.29412	1.7539e-05	0.00405443
VIPR1	82.0441	-0.747951	0.174585	-4.28417	1.83419e-05	0.00410325
ARL2	171.039	0.831461	0.195323	4.25685	2.07331e-05	0.00449325
GPR183	78.8442	-0.835853	0.196732	-4.24868	2.15029e-05	0.00451887
KLF3	287.705	-0.579856	0.136774	-4.23953	2.23989e-05	0.00456872
APBB1IP	757.271	-0.375433	0.0890291	-4.21697	2.4761e-05	0.00490622
RNF11	112.29	-0.715039	0.170944	-4.18289	2.8783e-05	0.00554472
HPRT1	265.96	0.471678	0.11305	4.17229	3.01557e-05	0.00565215
IFI44L	96.0186	-1.2885	0.309477	-4.16347	3.13443e-05	0.00572034
ODC1	121.591	0.819859	0.19803	4.14007	3.47207e-05	0.00617406
SLC25A45	119.332	-0.672149	0.16262	-4.13326	3.57655e-05	0.00620084
UPP1	240.803	0.453582	0.11021	4.11563	3.86129e-05	0.00650642
CYBC1	447.69	0.513715	0.125128	4.10551	4.03426e-05	0.00650642
MT-CO3	7694.66	-0.739171	0.17985	-4.10994	3.95767e-05	0.00650642
FTL	10079.8	0.384522	0.0938742	4.09614	4.20087e-05	0.00662115
IFNGR2	145.41	0.718494	0.175858	4.08565	4.39528e-05	0.00677362
IL10RA	348.96	-0.744318	0.182597	-4.07628	4.57614e-05	0.00689903
CCDC69	271.206	-0.551798	0.136428	-4.04461	5.24095e-05	0.00757208
PSMG4	233.408	0.516363	0.127656	4.04495	5.23334e-05	0.00757208
SULT1B1	81.0817	0.718146	0.178198	4.03005	5.57654e-05	0.00758299
EEF1E1	65.6743	0.912607	0.226428	4.03046	5.5669e-05	0.00758299
OAT	197.042	0.535685	0.132643	4.03856	5.37805e-05	0.00758299
NOL9	89.1455	-0.639552	0.159482	-4.01017	6.06743e-05	0.00809185
PTMA	12130.8	0.340012	0.0852971	3.9862	6.71385e-05	0.00866304
EEF1D	8341.98	0.427159	0.107189	3.98509	6.74556e-05	0.00866304
SYS1	76.1918	0.666752	0.167604	3.97815	6.94537e-05	0.00875747
CLEC2D	655.224	-0.468479	0.117998	-3.97023	7.18023e-05	0.00889195
SERP1	1691	0.33855	0.0854304	3.96287	7.40539e-05	0.00900989
RGCC	420.786	-0.72618	0.18458	-3.93423	8.34644e-05	0.00997975
NDUFB5	435.451	0.416207	0.106207	3.91884	8.89778e-05	0.0102773
RBM3	1206.14	-0.615146	0.157155	-3.91425	9.0684e-05	0.0102773
RPL26	12556.4	0.622495	0.159161	3.91109	9.18806e-05	0.0102773
PHB	508.49	0.380192	0.0969995	3.91952	8.8724e-05	0.0102773
BANF1	751.701	0.440041	0.112905	3.89745	9.72115e-05	0.010701
AC136475.1	90.0503	0.614546	0.158132	3.88629	0.000101788	0.0109316
OSBPL8	284.855	-0.555909	0.143102	-3.88469	0.000102459	0.0109316
BCL9L	123.11	-0.603176	0.155829	-3.87075	0.000108499	0.0112761
CELF2	475.501	-0.483884	0.125042	-3.86977	0.00010894	0.0112761
MCL1	482.041	-0.50308	0.130655	-3.85045	0.000117901	0.0118499
ARHGAP30	464.517	-0.559678	0.145329	-3.85112	0.000117581	0.0118499
TMEM131L	180.072	-0.541305	0.140808	-3.84429	0.000120902	0.0119145
FLOT1	315.111	0.443477	0.115462	3.84088	0.000122594	0.0119145
PIK3R5	165.606	-0.543092	0.141479	-3.83868	0.000123698	0.0119145
CHURC1	426.105	0.490726	0.128264	3.82589	0.000130299	0.0123784
HDAC7	194.278	-0.615131	0.161391	-3.81144	0.000138158	0.0129476
QARS	169.082	-0.986223	0.259595	-3.79908	0.000145235	0.0134165
LY96	52.2073	0.864917	0.227848	3.79603	0.00014703	0.0134165
HNRNPH2	81.4757	0.631026	0.167439	3.76868	0.000164112	0.0147807
FAM102A	218.585	-0.43043	0.114445	-3.76102	0.000169223	0.0150457
RHOC	56.9687	0.694199	0.184999	3.75245	0.000175117	0.0153726
LINC02446	2309.5	0.414425	0.11057	3.74809	0.000178183	0.0154463
SLC39A3	43.8223	0.789764	0.211202	3.73937	0.000184482	0.0157948
ARHGEF1	1297.56	-0.378776	0.101446	-3.73377	0.000188631	0.0159531
PLP2	382.388	0.387902	0.104223	3.72184	0.000197773	0.016328
ATP5PO	193.084	0.743716	0.199755	3.72315	0.000196755	0.016328
FAM8A1	45.8988	-0.791861	0.213026	-3.7172	0.00020144	0.0164352
ITGB7	414.425	-0.385954	0.103914	-3.71418	0.000203868	0.0164398
GIMAP1	328.686	0.530432	0.143039	3.7083	0.000208654	0.0166323
SPN	343.966	-0.430086	0.116115	-3.70396	0.00021226	0.0167276
ORMDL3	304.838	-0.551194	0.14912	-3.6963	0.000218762	0.0170462
TBCC	223.666	-0.4436	0.120336	-3.68636	0.000227486	0.017148
VASP	249.645	-0.484692	0.131476	-3.68653	0.000227331	0.017148
ETFB	303.655	0.410636	0.111334	3.68833	0.000225727	0.017148
STOML2	301.759	0.402378	0.109406	3.67782	0.000235232	0.0175412
TRIM56	81.7281	-0.645664	0.175861	-3.67145	0.000241177	0.0177933
PTPMT1	174.359	0.456723	0.124507	3.66826	0.000244203	0.0178268
EXOSC5	235.715	0.424323	0.115915	3.66065	0.000251577	0.0181738
STAT1	683.738	-0.754832	0.20687	-3.64882	0.000263443	0.0188348
HMGN1	1658.49	0.378584	0.104237	3.63196	0.000281274	0.0199044
SCCPDH	179.451	0.432358	0.119634	3.614	0.00030151	0.0211209
TATDN1	231.106	0.538739	0.149451	3.60479	0.000312404	0.0212428
CREBZF	167.605	-0.549627	0.152472	-3.60476	0.000312438	0.0212428
SLC2A11	82.147	0.625863	0.173388	3.6096	0.000306665	0.0212428
PSPH	112.387	0.645599	0.179988	3.5869	0.000334637	0.0223145
RPLP0	21800.1	0.344953	0.0961605	3.58726	0.000334165	0.0223145
HSPD1	872.548	0.41111	0.11491	3.57768	0.00034666	0.0228961
TRAV19	167.618	-0.494826	0.138513	-3.57241	0.000353711	0.0231414
RBM25	490.444	-0.406568	0.114243	-3.5588	0.000372553	0.0241463
EDEM3	124.1	-0.499252	0.141113	-3.53796	0.000403224	0.0251017
BOLA3	242.468	0.527384	0.14889	3.54211	0.000396938	0.0251017
GOLGA4	230.048	-0.523492	0.147865	-3.54035	0.000399603	0.0251017
FHIT	80.8636	0.604865	0.171199	3.53312	0.000410692	0.0251017
PTPRCAP	899.867	0.661381	0.187139	3.53416	0.000409066	0.0251017
LEMD3	88.0967	-0.592425	0.167342	-3.5402	0.000399825	0.0251017
TRAV21	186.859	-0.475819	0.134722	-3.53187	0.00041263	0.0251017
IL17RA	149.067	-0.529664	0.150142	-3.52776	0.000419098	0.0252734
BTN3A1	154.794	-0.490252	0.139105	-3.52432	0.000424563	0.0253823
P2RY8	274.626	-0.521178	0.148047	-3.52036	0.000430954	0.0255442
FCRL3	63.2451	-0.697942	0.198697	-3.51259	0.000443756	0.0258644
H3F3B	4568.13	0.416261	0.118507	3.51256	0.000443816	0.0258644
TNFRSF10A	48.7867	-0.800776	0.228316	-3.50732	0.000452647	0.0259431
S100B	279.904	0.581375	0.165667	3.50931	0.000449278	0.0259431
PAG1	186.804	-0.500381	0.142795	-3.5042	0.000457981	0.0260336
NME2	1153.81	0.643666	0.184317	3.49217	0.000479113	0.0270134
PTPN4	293.266	-0.398154	0.114251	-3.48491	0.000492294	0.0275327
MAN2C1	107.422	-0.541066	0.156254	-3.46274	0.000534713	0.0296659
IRF1	739.188	-0.602056	0.17433	-3.45355	0.000553268	0.0299759
NDUFC2	147.315	0.773008	0.223647	3.45638	0.000547477	0.0299759
CD3G	1651.17	-0.304404	0.0881325	-3.45394	0.000552464	0.0299759
CRLF3	440.428	-0.416333	0.120645	-3.45088	0.000558761	0.0300388
TAF9	309.537	0.342752	0.0995969	3.44139	0.000578728	0.0308729
ITGA4	650.777	-0.530001	0.154199	-3.43711	0.000587955	0.0309259
FKBP2	352.458	0.504883	0.146905	3.4368	0.00058864	0.0309259
CHMP7	335.436	-0.426904	0.124521	-3.42836	0.000607236	0.0310818
GNG10	152.902	0.478743	0.13954	3.43087	0.00060166	0.0310818
PPA1	718.665	0.346533	0.100949	3.43274	0.000597522	0.0310818
TSFM	100.874	0.525794	0.153412	3.42734	0.000609536	0.0310818
RPP25L	158.057	0.407046	0.11902	3.41998	0.000626254	0.0317013
BAZ2A	148.56	-0.462115	0.135344	-3.41437	0.000639303	0.0321273
HSPB1	1179.64	0.508405	0.14908	3.41029	0.000648935	0.0321455
SYNGR1	70.9974	0.56851	0.166621	3.412	0.000644874	0.0321455
ATP2A3	189.918	-0.467292	0.137204	-3.40581	0.000659681	0.032446
GYPC	2386.33	0.254284	0.0747548	3.40157	0.000669996	0.032551
RBM4	153.816	0.476844	0.140204	3.40108	0.000671204	0.032551
ARHGAP25	238.919	-0.481137	0.142301	-3.38112	0.000721903	0.0336
ATP6V0E1	1174.61	0.325892	0.0963685	3.38173	0.000720317	0.0336
TRBV19	347.434	0.565444	0.166837	3.3892	0.000700972	0.0336
EIF4G2	691.177	-0.40079	0.118392	-3.38527	0.000711095	0.0336
TMBIM4	106.801	0.692081	0.204566	3.38318	0.000716526	0.0336
TPP2	222.554	-0.518722	0.153309	-3.3835	0.000715688	0.0336
IFIT5	49.078	-0.703711	0.208416	-3.37647	0.00073422	0.0339454
CD7	4284.56	0.247658	0.0734744	3.37068	0.000749836	0.0344378
PCSK7	215.13	-0.403717	0.119875	-3.36783	0.000757628	0.0345668
SERF2	6006.48	0.409087	0.121849	3.35733	0.000786986	0.0356716
MAP3K11	92.0764	-0.497897	0.148423	-3.35458	0.000794846	0.0357939
PAQR8	73.1462	-0.678771	0.20297	-3.34419	0.000825222	0.036922
MRPS31	214.226	0.459317	0.137535	3.33963	0.000838889	0.0370951
SUPT4H1	357.688	0.347962	0.104201	3.33934	0.000839788	0.0370951
C1QBP	1100.13	0.330742	0.0991215	3.33673	0.000847706	0.0372079
SDHD	390.696	0.361624	0.10844	3.33477	0.000853688	0.0372347
EPSTI1	134.445	-0.895851	0.26913	-3.3287	0.000872532	0.0378188
CHID1	121.077	0.449785	0.135197	3.32688	0.000878242	0.0378299
PRDX6	843.62	0.287711	0.0868671	3.31208	0.000926036	0.0390234
HINT1	3796.06	0.391245	0.118153	3.31135	0.000928458	0.0390234
MED27	73.1753	-0.668248	0.201665	-3.31365	0.000920876	0.0390234
AHCY	199.023	0.405575	0.12242	3.31297	0.000923112	0.0390234
RUNX1	76.4239	-0.547238	0.165668	-3.30322	0.000955807	0.0399309
TRIM5	63.5996	-0.622853	0.189249	-3.29118	0.000997683	0.0414307
HNRNPC	1072.88	0.374009	0.113824	3.28586	0.00101672	0.041925
RPS19	31832.8	0.502574	0.153014	3.28449	0.00102168	0.041925
MYADM	176.732	-0.608942	0.185833	-3.27682	0.00104982	0.0428267
HMGN2	1611.56	0.345145	0.105533	3.2705	0.00107357	0.0434158
TC2N	435.996	-0.319354	0.097672	-3.26966	0.00107679	0.0434158
CD69	507.288	0.768551	0.235189	3.2678	0.00108389	0.0434494
ACYP1	71.4054	0.63112	0.193303	3.26493	0.00109491	0.043639
TBCA	1078.19	0.297509	0.091232	3.26101	0.00111016	0.0439942
ABLIM1	551.7	-0.313802	0.0965223	-3.25108	0.00114967	0.045045
SMIM7	132.115	0.462501	0.142233	3.25171	0.00114713	0.045045
TMEM42	85.6583	0.492247	0.151664	3.24564	0.00117186	0.0456565
NDUFS8	606.538	0.318569	0.0982325	3.24301	0.00118274	0.0458228
ID3	211.31	-0.660432	0.204411	-3.2309	0.00123401	0.0472808
TOB2	50.759	-0.611305	0.189198	-3.23104	0.00123341	0.0472808
AC246785.3	64.2594	0.996125	0.309381	3.21973	0.00128311	0.0486249
PSMA1	469.605	0.321318	0.0998451	3.21817	0.00129012	0.0486249
NLRP1	174.513	-0.469931	0.14596	-3.21958	0.0012838	0.0486249
DDX60	84.8412	-0.825376	0.256698	-3.21536	0.0013028	0.0488374
DTNBP1	104.902	0.514596	0.160278	3.21063	0.00132442	0.0491169
EEF1G	242.787	0.626414	0.195084	3.211	0.00132275	0.0491169
GBP1	269.878	-0.59558	0.18577	-3.206	0.00134592	0.0494222
DHPS	393.78	0.319135	0.0995495	3.20579	0.00134691	0.0494222

## Sheet: CD8T before vs health
	baseMean	log2FoldChange	lfcSE	stat	pvalue	padj
S100A8	198.401	6.5568	0.753978	8.69627	3.42967e-18	3.8697e-14
LYAR	516.439	-0.82634	0.125706	-6.57361	4.91106e-11	2.77058e-07
PIM1	1088.52	1.10957	0.174568	6.3561	2.06937e-10	7.7829e-07
S100A9	379.065	6.65354	1.16906	5.69135	1.26037e-08	3.55519e-05
ATP2B1-AS1	46.483	-1.41075	0.261384	-5.39722	6.76807e-08	0.000152728
S100A12	21.6773	5.54356	1.07277	5.16752	2.37215e-07	0.000337326
GYPC	2261.98	0.552333	0.106853	5.16909	2.35239e-07	0.000337326
MYC	1196.95	0.919829	0.178055	5.16599	2.39174e-07	0.000337326
UPP1	239.988	0.648563	0.126513	5.12646	2.95236e-07	0.000370128
PAICS	130.873	0.770542	0.153783	5.01057	5.42693e-07	0.000612321
HBB	1241.22	5.9659	1.21047	4.92858	8.28309e-07	0.000849619
BCL9L	119.03	-0.933972	0.190268	-4.90872	9.16729e-07	0.000861955
IFNGR2	145.746	1.28506	0.26585	4.83377	1.33969e-06	0.00116275
RASSF1	240.39	-0.801442	0.168482	-4.75683	1.96656e-06	0.00148912
SERP1	1675.56	0.44767	0.0941376	4.75549	1.97969e-06	0.00148912
BCL2	177.309	0.980842	0.209555	4.68059	2.8605e-06	0.00201719
RPL8	21673.8	0.531249	0.114307	4.64755	3.35907e-06	0.00222943
CLDN5	9.96802	5.88894	1.29199	4.55806	5.16295e-06	0.00323631
PRDX6	820.693	0.47157	0.103968	4.53572	5.74081e-06	0.00340913
TRGC2	114.131	-1.33113	0.297409	-4.47575	7.61424e-06	0.00429557
PSMB5	209.997	0.60865	0.13674	4.45116	8.54079e-06	0.00458884
RAN	1647.47	0.354443	0.0808417	4.3844	1.16303e-05	0.00596478
ISYNA1	195.421	0.951839	0.21893	4.34768	1.37584e-05	0.00674937
NMUR1	15.6005	-2.29121	0.538331	-4.25613	2.07992e-05	0.00809233
SULT1B1	82.848	1.11512	0.261937	4.25721	2.06997e-05	0.00809233
CPT1A	74.9328	1.07923	0.252285	4.27783	1.88722e-05	0.00809233
KNOP1	77.2666	0.849031	0.199264	4.26083	2.03668e-05	0.00809233
FAM117A	51.6289	-0.854839	0.199505	-4.2848	1.82902e-05	0.00809233
FTL	10051.6	0.471806	0.110132	4.284	1.83562e-05	0.00809233
NFKBIZ	147.885	1.41095	0.332341	4.24549	2.18121e-05	0.00820352
PPA1	703.39	0.510173	0.121528	4.19801	2.69277e-05	0.0098008
PLP2	371.108	0.646316	0.157318	4.10834	3.98517e-05	0.0133964
SOCS1	97.5831	1.72598	0.420072	4.10877	3.97779e-05	0.0133964
ARHGAP45	633.826	-0.638476	0.155523	-4.10536	4.03684e-05	0.0133964
TRGV4	183.341	-1.79357	0.438244	-4.09263	4.26516e-05	0.0137496
ITGA5	47.0727	-1.02514	0.252905	-4.05344	5.04691e-05	0.0158179
PRR5	40.3969	-1.06809	0.26484	-4.03295	5.50813e-05	0.0167968
FCRL6	118.739	-1.64382	0.410481	-4.00463	6.21158e-05	0.0179706
ITGB1	229.441	-1.10711	0.276426	-4.00508	6.19952e-05	0.0179706
HBA1	79.0039	7.508	1.88528	3.98242	6.82157e-05	0.0192419
LILRA5	5.29147	5.87646	1.48237	3.96424	7.3629e-05	0.0202623
BTN3A1	142.481	-0.607536	0.153988	-3.94534	7.96875e-05	0.0214075
PRDX2	846.645	0.48816	0.125454	3.89114	9.97724e-05	0.0261798
TM4SF19	12.6614	-3.50145	0.90487	-3.86956	0.000109033	0.0279596
EEF1D	8574.17	0.364446	0.0945671	3.85383	0.000116285	0.0287433
MCTP2	40.5751	-0.948894	0.246342	-3.85194	0.000117185	0.0287433
LGALS1	322.559	-1.52577	0.396683	-3.84632	0.000119904	0.0287847
PLAC8	852.503	0.751736	0.195805	3.83921	0.000123432	0.0290143
CES1	23.9719	-2.25862	0.592079	-3.81473	0.000136332	0.0307647
NFATC2	133.077	-0.889354	0.233016	-3.8167	0.000135248	0.0307647
NME4	206.753	0.630426	0.166104	3.79536	0.000147429	0.0326165
REG4	57.2027	1.10258	0.296431	3.71953	0.000199596	0.0381702
TIGIT	93.3935	-0.99101	0.265201	-3.73682	0.00018636	0.0381702
SYTL2	65.7154	-0.69317	0.185385	-3.73908	0.000184692	0.0381702
FAM213A	46.6753	0.969227	0.260026	3.72742	0.000193452	0.0381702
LINC02446	2212.51	0.826634	0.220867	3.74268	0.000182069	0.0381702
ITGAL	196.455	-0.681833	0.181974	-3.74686	0.000179061	0.0381702
C1QBP	1093.02	0.405261	0.10885	3.72311	0.000196784	0.0381702
GAMT	156.808	0.580922	0.155832	3.72786	0.000193111	0.0381702
ZNF821	19.9117	-1.07939	0.291753	-3.69968	0.000215868	0.0405939
SLC27A3	36.997	-1.03221	0.281313	-3.66927	0.00024324	0.0428825
IMPDH2	602.306	0.556371	0.151375	3.67546	0.000237426	0.0428825
RPL7	3104.87	0.580368	0.158104	3.67081	0.000241787	0.0428825
CASTOR1	59.3921	0.804838	0.219061	3.67403	0.000238753	0.0428825
CYTIP	1066.93	0.476095	0.130047	3.66096	0.000251275	0.0436175
ZNF101	162.554	0.616284	0.169018	3.64626	0.000266086	0.0454887
LIMS2	84.0293	1.54867	0.428888	3.61089	0.000305149	0.0465376
PLPP1	81.7285	0.920627	0.254378	3.61913	0.0002956	0.0465376
LINC00891	10.5292	-1.8707	0.515703	-3.62748	0.000286205	0.0465376
CEP78	84.4938	-0.839074	0.2318	-3.61982	0.00029481	0.0465376
KLRC2	16.6223	-2.39964	0.662685	-3.62109	0.00029336	0.0465376
SERPINA1	13.4512	3.57165	0.989149	3.61083	0.000305218	0.0465376
EXOSC5	237.797	0.512467	0.140954	3.63571	0.000277213	0.0465376
LILRB1	19.3897	-2.11921	0.585854	-3.6173	0.000297695	0.0465376
AHNAK	305.841	-1.24278	0.344828	-3.60406	0.000313283	0.0471303
MED15	203.856	-0.718619	0.199587	-3.60053	0.000317566	0.0471459

## Sheet: NK before vs after
	baseMean	log2FoldChange	lfcSE	stat	pvalue	padj
CD52	808.648	-0.999762	0.126104	-7.92807	2.22569e-15	5.53084e-12
GZMB	3588.47	0.853434	0.131807	6.47489	9.488e-11	1.17888e-07
GBP4	118.079	-0.786245	0.152831	-5.14455	2.68168e-07	0.000222133
STAT1	191.071	-0.947878	0.195824	-4.84045	1.29543e-06	0.000643827
MT-CO3	2467.73	-0.762389	0.156801	-4.86215	1.16119e-06	0.000643827
RHOC	154.094	0.820551	0.173192	4.7378	2.16051e-06	0.000894811
AGTRAP	205.036	0.63609	0.139902	4.54669	5.44972e-06	0.00193465
SH2D2A	328.368	0.843518	0.187295	4.50369	6.67839e-06	0.00206951
RABAC1	201.668	0.640461	0.142988	4.47912	7.4952e-06	0.00206951
ID2	198.663	-0.65919	0.149043	-4.42282	9.74218e-06	0.00208379
NDUFC2	76.1653	0.946712	0.213994	4.42401	9.68836e-06	0.00208379
CALR	886.054	0.512294	0.116013	4.41582	1.00626e-05	0.00208379
ATOX1	162.929	0.696802	0.163683	4.25702	2.07171e-05	0.00396015
SOD1	423.046	0.469868	0.113804	4.12877	3.64716e-05	0.00647371
FKBP2	182.593	0.645592	0.15819	4.08112	4.48192e-05	0.00742505
GBP1	114	-0.866814	0.215073	-4.03033	5.56977e-05	0.0081417
ALOX5AP	433.047	0.487725	0.120963	4.03201	5.53011e-05	0.0081417
IFNGR1	107.836	0.706132	0.177148	3.98612	6.71617e-05	0.00901342
LAT2	151.196	0.583363	0.146574	3.98	6.89155e-05	0.00901342
IFI6	128.623	-0.849815	0.214372	-3.96421	7.36381e-05	0.00903834
CD300A	333.898	0.446915	0.112986	3.95548	7.63803e-05	0.00903834
EDF1	570.481	0.468331	0.120899	3.87375	0.000107173	0.0121057
CD8A	161.366	-0.828561	0.21771	-3.8058	0.000141344	0.0146756
EIF1	1689.21	0.42387	0.1117	3.7947	0.000147822	0.0146756
CD7	1981.07	0.36818	0.0971449	3.79001	0.00015064	0.0146756
SDF2L1	215.424	0.630009	0.166437	3.78526	0.000153547	0.0146756
FTL	2269.85	0.401717	0.106393	3.77578	0.000159511	0.0146809
DCXR	248.672	0.502011	0.133765	3.75293	0.000174782	0.0155119
SELENOW	367.975	0.420591	0.112401	3.74186	0.00018266	0.0156521
ATP6V0E1	420.101	0.400597	0.109694	3.65194	0.000260271	0.020815
PPIB	1309.25	0.397024	0.108942	3.64438	0.00026804	0.020815
MYDGF	239.104	0.490904	0.134484	3.65029	0.000261944	0.020815
GBP2	136.035	-0.631741	0.174192	-3.6267	0.000287071	0.0216173
PSIP1	203.773	-0.534518	0.148146	-3.60806	0.000308495	0.0225473
TIMP1	144.287	0.52964	0.147889	3.58133	0.000341848	0.0242712
IGKV1-12	110.915	-10.7724	3.02576	-3.56024	0.000370509	0.0246133
RBM3	509.896	-0.522123	0.146737	-3.55823	0.000373367	0.0246133
IFITM2	2921.91	0.442667	0.12448	3.55611	0.00037638	0.0246133
MRPL41	209.588	0.466994	0.132443	3.52601	0.000421873	0.0268809
EPSTI1	95.2329	-0.752632	0.214473	-3.50922	0.000449419	0.0279202
S100A11	876.674	0.388941	0.112395	3.46048	0.000539215	0.0301074
IL7R	165.928	-0.746323	0.216227	-3.45158	0.00055732	0.0301074
TMEM123	150.751	-0.609669	0.175747	-3.46901	0.000522373	0.0301074
CLEC2D	94.484	-0.584073	0.168513	-3.46604	0.00052818	0.0301074
RPL23A	1751.76	-0.418953	0.120431	-3.47879	0.000503686	0.0301074
CRELD2	106.719	0.545276	0.157963	3.45191	0.000556626	0.0301074
MCUB	206.121	-0.447568	0.130905	-3.41904	0.000628427	0.0332264
CD320	103.505	0.553825	0.162278	3.41282	0.000642934	0.0332852
BRK1	472.94	0.3713	0.109631	3.38682	0.000707077	0.0350096
H3F3B	2153.99	0.344894	0.101967	3.38242	0.000718506	0.0350096
CST7	2040.75	0.398618	0.1176	3.38959	0.000699963	0.0350096
UQCRH	554.861	0.383194	0.114091	3.35866	0.000783208	0.0365263
ZFP36L2	576.157	-0.534172	0.159218	-3.35497	0.000793731	0.0365263
CDC25B	180.624	-0.521226	0.155149	-3.35952	0.000780771	0.0365263
GBP5	231.349	-0.507522	0.151805	-3.34326	0.000828006	0.0372368
IL10RA	175.336	-0.630599	0.188827	-3.33955	0.000839139	0.0372368
CD8B	147.832	-0.670101	0.201136	-3.33158	0.000863544	0.0376475
GIMAP7	729.948	-0.411443	0.124465	-3.30569	0.000947434	0.0392395
BCAP31	334.931	0.389941	0.117658	3.31418	0.000919132	0.0392395
GZMM	715.657	0.335515	0.101383	3.30938	0.000935038	0.0392395
TAF15	133.063	-0.606593	0.184475	-3.28822	0.00100823	0.041073
RPL37	2941.18	-0.432593	0.132473	-3.26552	0.00109262	0.0437928
CCDC107	174.466	0.458025	0.141185	3.24415	0.00117804	0.046467
HMGB2	725.141	-0.563477	0.174838	-3.22285	0.0012692	0.0484049
POLD4	183.556	0.440473	0.137193	3.2106	0.00132456	0.0484049
METTL26	193.993	0.427786	0.132705	3.22358	0.001266	0.0484049
NME2	346.781	0.538466	0.167361	3.2174	0.00129358	0.0484049
NDUFA11	212.281	0.541441	0.168593	3.21152	0.00132033	0.0484049
SERF2	2496.33	0.372761	0.116309	3.20493	0.00135095	0.0486539

## Sheet: NK before vs health
	baseMean	log2FoldChange	lfcSE	stat	pvalue	padj
TRBV5-6	17.378	21.8426	3.36354	6.49393	8.36229e-11	4.45417e-07
TRBV24-1	12.5525	-6.74034	1.03401	-6.51867	7.09322e-11	4.45417e-07
TNFRSF18	72.9586	1.71011	0.282651	6.05025	1.44624e-09	5.1356e-06
COL6A2	18.7605	-2.46703	0.415479	-5.93781	2.88847e-09	7.69273e-06
HBB	1700.74	8.32824	1.53049	5.44154	5.28234e-08	0.000112545
KIR2DL4	59.2902	2.00753	0.371824	5.39914	6.69623e-08	0.000118891
SLC1A5	46.6132	1.1855	0.245803	4.82295	1.4145e-06	0.00215267
SERP1	380.711	0.46684	0.103847	4.49546	6.94202e-06	0.00924417
HLA-DQA1	31.7769	2.84742	0.641216	4.44065	8.96873e-06	0.00979361
PHB	213.214	0.719841	0.162297	4.43533	9.19328e-06	0.00979361
S100A8	598.098	6.36656	1.47003	4.33091	1.48492e-05	0.0143808
VMA21	85.4054	1.02525	0.238229	4.30362	1.68027e-05	0.0147116
HBA2	94.1172	6.56957	1.53175	4.28894	1.79527e-05	0.0147116
S100A12	11.4311	5.27308	1.24411	4.23844	2.25081e-05	0.017127
S100A9	266.212	5.52539	1.34048	4.12194	3.75697e-05	0.0254402
PRDX4	76.4311	0.859315	0.20867	4.11805	3.82093e-05	0.0254402
GZMB	3869.49	1.06488	0.265129	4.01646	5.90798e-05	0.0370222
TNFRSF4	42.6083	1.68562	0.422512	3.98953	6.62044e-05	0.039182
TM4SF19	7.90488	-2.56403	0.644929	-3.97568	7.01785e-05	0.039348
RGS18	3.49267	5.23426	1.32989	3.93586	8.29004e-05	0.0441569
