# Supplementary material for: Single-cell RNA sequencing of peripheral blood mononuclear cells from acute Kawasaki disease patients
Source: Nat Commun. 2021 Sep 14;12:5444. doi: 10.1038/s41467-021-25771-5 (PMC8440575; doi:10.1038/s41467-021-25771-5)
Supplement: Supplementary file 5 — Supplementary Data 2 [file 41467_2021_25771_MOESM5_ESM.xlsx]

## Sheet: monocyte
Supplementary Data 2. Over-representation analysis on gene sets for each cell compartment. GO, KEGG and MSigDB hallmark gene sets are used. FDR < 0.05.
Cluster	ID	Description	GeneRatio	BgRatio	pvalue	p.adjust	qvalue	geneID	Count
before vs after	GO:0003735	structural constituent of ribosome	28/753	202/17696	3.61304e-08	3.08915e-05	2.83719e-05	RPL22/RPS8/RPS7/RPL31/RPL37A/RPSA/RPL35A/RPL34/RPS3A/RPL37/RPS14/RPL10A/RPS12/RPS20/RPL7/RPLP2/RPS13/MRPS35/RPL21/RPS27L/RPL4/RPS2/RPL23A/RPS16/RPS19/RPL18/RPL13A/RPS11	28
before vs after	GO:0019864	IgG binding	6/753	11/17696	2.23833e-06	0.000956885	0.000878838	FCGR1B/FCER1G/FCGR2A/FCGR3A/FCGR3B/FCGR2B	6
before vs after	GO:0042288	MHC class I protein binding	7/753	20/17696	1.17135e-05	0.00333834	0.00306605	CD8A/CD8B/HLA-E/PILRA/BCAP31/LILRB2/LILRB1	7
before vs after	GO:0016505	peptidase activator activity involved in apoptotic process	6/753	19/17696	9.80656e-05	0.0124564	0.0114404	MAL/CTSC/CASP1/RPS27L/ST20/NLRP1	6
before vs after	GO:0140375	immune receptor activity	16/753	128/17696	0.000107621	0.0124564	0.0114404	FCGR1B/FCER1G/FCGR2B/CX3CR1/IL7R/IL6ST/IL3RA/CXCR3/IL13RA1/C3AR1/C5AR1/LILRB2/LILRB1/IFNAR2/IL10RB/IFNGR2	16
before vs after	GO:0042169	SH2 domain binding	8/753	36/17696	0.00010856	0.0124564	0.0114404	LCK/PAG1/JAK2/PTPN6/SKAP1/NUP62/SIGLEC10/LILRB1	8
before vs after	GO:0004715	non-membrane spanning protein tyrosine kinase activity	9/753	46/17696	0.000116551	0.0124564	0.0114404	FGR/LCK/EIF2AK2/ZAP70/FYN/LYN/JAK2/HCK/JAK3	9
before vs after	GO:0051219	phosphoprotein binding	12/753	83/17696	0.000194836	0.0166584	0.0152997	LDLRAP1/FGR/EPB41/LCK/ZAP70/SNCA/LYN/FKBP4/PTPN6/SOCS3/HCK/SAMSN1	12
before vs after	GO:0050839	cell adhesion molecule binding	38/753	499/17696	0.00039659	0.0282571	0.0259523	CAPZB/PRDX1/SERBP1/SH3GLB1/S100A11/PRDX6/RAB10/FMNL2/STAT1/S100P/RPL34/CLIC1/DST/NRG1/LYN/CHMP5/CD151/LDHA/EHD1/PPP1CA/SHTN1/PTPN6/ITGB7/ANXA2/RPS2/ALDOA/PSMB6/PFN1/RPL23A/ICAM2/VAPA/BSG/ICAM4/ICAM3/CALR/LILRB2/TBC1D10A/CDC42EP1	38
before vs health	GO:0023023	MHC protein complex binding	6/167	25/17696	9.85452e-08	3.95166e-05	3.65136e-05	CD74/HLA-DRA/HLA-DMB/HLA-DMA/HLA-DOA/LILRB2	6
before vs health	GO:0140375	immune receptor activity	10/167	128/17696	3.72544e-07	4.97967e-05	4.60124e-05	FCGR1B/FCER1G/FCGR2B/CX3CR1/IL7R/IL6ST/IL3RA/CXCR3/IL13RA1/C3AR1/C5AR1/LILRB2/LILRB1/IFNAR2/IL10RB/IFNGR2	10
before vs health	GO:0032395	MHC class II receptor activity	4/167	10/17696	1.53728e-06	0.000154113	0.000142401	HLA-DRA/HLA-DQA1/HLA-DQB1/HLA-DOA	4
before vs health	GO:0050786	RAGE receptor binding	4/167	11/17696	2.39795e-06	0.000192316	0.000177701	S100A9/S100A12/S100A8/S100A4	4
before vs health	GO:0042277	peptide binding	13/167	295/17696	4.6599e-06	0.000311436	0.000287769	ECE1/C1QA/CD1C/CD1E/ITM2C/CD74/HLA-DRA/HLA-DQA1/HLA-DQB1/HLA-DPB1/CLU/FPR2/LILRB2	13
before vs health	GO:0016209	antioxidant activity	7/167	86/17696	1.68871e-05	0.000967389	0.000893873	PRDX1/S100A9/MGST3/PRDX4/PRDX5/HP/SELENOW	7
before vs health	GO:0016505	peptidase activator activity involved in apoptotic process	4/167	19/17696	2.65509e-05	0.00133087	0.00122973	MAL/CTSC/CASP1/RPS27L/ST20/NLRP1	4
before vs health	GO:0004175	endopeptidase activity	13/167	427/17696	0.000212305	0.00654879	0.00605112	ECE1/TMEM59/ADAMTS2/CTSL/CTSD/CTSC/LGMN/APH1B/MMP25/PYCARD/HP/CFD/NAPSA	13
before vs health	GO:0043028	cysteine-type endopeptidase regulator activity involved in apoptotic process	4/167	42/17696	0.000647542	0.016229	0.0149957	PRDX5/RPS27L/ST20/PYCARD	4
before vs health	GO:0003823	antigen binding	7/167	160/17696	0.000818877	0.0193159	0.017848	CD1C/CD1E/HLA-DRA/HLA-DQA1/HLA-DQB1/HLA-DPB1/IGLV3-19	7
before vs health	GO:0002020	protease binding	6/167	128/17696	0.00135671	0.0291885	0.0269703	BIN1/SRI/TIMP1/SERPINA1/PYCARD/CD177	6
before vs health	GO:0019865	immunoglobulin binding	3/167	24/17696	0.00144416	0.0291885	0.0269703	FCGR1B/FCGR1A/FCER1A	3
before vs health	GO:0004601	peroxidase activity	4/167	52/17696	0.00145578	0.0291885	0.0269703	PRDX1/MGST3/PRDX4/PRDX5	4
before vs health	GO:0004129	cytochrome-c oxidase activity	3/167	28/17696	0.00227378	0.037991	0.0351039	COX5B/COX8A/COX6A1	3
before vs health	GO:0015002	heme-copper terminal oxidase activity	3/167	28/17696	0.00227378	0.037991	0.0351039	COX5B/COX8A/COX6A1	3
before vs health	GO:0016676	oxidoreductase activity, acting on a heme group of donors, oxygen as acceptor	3/167	28/17696	0.00227378	0.037991	0.0351039	COX5B/COX8A/COX6A1	3
before vs after	GO:0043312	neutrophil degranulation	91/767	485/18670	3.47867e-35	9.86546e-32	8.14418e-32	FGR/CD53/CD58/S100A11/S100A9/LAMTOR2/FCER1G/FCGR2A/HSPA6/FCGR3B/PRDX6/CD55/RAB10/YPEL5/SLC11A1/CMTM6/ACAA1/LTF/RHOA/CD47/RAB7A/GYG1/S100P/PPBP/PLAC8/LAMTOR3/CYSTM1/HK3/VNN1/RNASET2/MGAM/PRDX4/GLA/ASAH1/SDCBP/FABP5/OSTF1/ERP44/LCN2/AGPAT2/CTSD/RHOG/FTH1/TMEM179B/TCIRG1/CTSC/GDI2/ALOX5/TSPAN14/PGAM1/PTPN6/C3AR1/CLEC12A/CD63/GNS/RAP1B/LYZ/LTA4H/SERPINA1/SNAP23/B2M/ANXA2/ATP6V0C/CPPED1/ALDOA/HP/COTL1…	91
before vs after	GO:0042119	neutrophil activation	92/767	498/18670	5.20715e-35	9.86546e-32	8.14418e-32	FGR/CD53/CD58/S100A11/S100A9/LAMTOR2/FCER1G/FCGR2A/HSPA6/FCGR3B/FCGR2B/PRDX6/CD55/RAB10/YPEL5/SLC11A1/CMTM6/ACAA1/LTF/RHOA/CD47/RAB7A/GYG1/S100P/PPBP/PLAC8/LAMTOR3/CYSTM1/HK3/VNN1/RNASET2/MGAM/PRDX4/GLA/ASAH1/SDCBP/FABP5/OSTF1/ERP44/LCN2/AGPAT2/CTSD/RHOG/FTH1/TMEM179B/TCIRG1/CTSC/GDI2/ALOX5/TSPAN14/PGAM1/PTPN6/C3AR1/CLEC12A/CD63/GNS/RAP1B/LYZ/LTA4H/SERPINA1/SNAP23/B2M/ANXA2/ATP6V0C/CPPED1/ALDOA/H…	92
before vs after	GO:0002283	neutrophil activation involved in immune response	91/767	488/18670	5.78393e-35	9.86546e-32	8.14418e-32	FGR/CD53/CD58/S100A11/S100A9/LAMTOR2/FCER1G/FCGR2A/HSPA6/FCGR3B/PRDX6/CD55/RAB10/YPEL5/SLC11A1/CMTM6/ACAA1/LTF/RHOA/CD47/RAB7A/GYG1/S100P/PPBP/PLAC8/LAMTOR3/CYSTM1/HK3/VNN1/RNASET2/MGAM/PRDX4/GLA/ASAH1/SDCBP/FABP5/OSTF1/ERP44/LCN2/AGPAT2/CTSD/RHOG/FTH1/TMEM179B/TCIRG1/CTSC/GDI2/ALOX5/TSPAN14/PGAM1/PTPN6/C3AR1/CLEC12A/CD63/GNS/RAP1B/LYZ/LTA4H/SERPINA1/SNAP23/B2M/ANXA2/ATP6V0C/CPPED1/ALDOA/HP/COTL1…	91
before vs after	GO:0002446	neutrophil mediated immunity	91/767	499/18670	3.60009e-34	4.60541e-31	3.80188e-31	FGR/CD53/CD58/S100A11/S100A9/LAMTOR2/FCER1G/FCGR2A/HSPA6/FCGR3B/PRDX6/CD55/RAB10/YPEL5/SLC11A1/CMTM6/ACAA1/LTF/RHOA/CD47/RAB7A/GYG1/S100P/PPBP/PLAC8/LAMTOR3/CYSTM1/HK3/VNN1/RNASET2/MGAM/PRDX4/GLA/ASAH1/SDCBP/FABP5/OSTF1/ERP44/LCN2/AGPAT2/CTSD/RHOG/FTH1/TMEM179B/TCIRG1/CTSC/GDI2/ALOX5/TSPAN14/PGAM1/PTPN6/C3AR1/CLEC12A/CD63/GNS/RAP1B/LYZ/LTA4H/SERPINA1/SNAP23/B2M/ANXA2/ATP6V0C/CPPED1/ALDOA/HP/COTL1…	91
before vs after	GO:0042110	T cell activation	65/767	464/18670	2.93868e-18	3.00745e-15	2.48272e-15	RPL22/LCK/CD2/FCER1G/FCGR2B/CD55/ZFP36L2/CD8A/CD8B/ZAP70/SLC11A1/SATB1/RHOA/SELENOK/NFKBIZ/CD47/TIGIT/BCL6/HES1/PPP3CA/LEF1/PDE5A/IL7R/IL6ST/CAMK4/TCF7/IRF4/HLA-E/AIF1/HLA-DMB/FYN/THEMIS/VNN1/PIK3CG/PRKDC/LYN/PAG1/CD151/CD6/CD5/TCIRG1/CD3E/CD3D/CD3G/MAP3K8/VSIR/PTPN6/TESPA1/BCL11B/B2M/SPN/FLOT2/RARA/CD300A/FKBP1A/ADA/AP3D1/JAK3/BCL3/BAX/LILRB2/LILRB1/RAC2/LGALS1/SOD1	65
before vs after	GO:0070972	protein localization to endoplasmic reticulum	31/767	147/18670	3.91641e-14	3.34004e-11	2.75729e-11	RER1/RPL22/RPS8/RPS7/RAB10/RPL31/RPL37A/RPSA/RPL35A/RPL34/RPS3A/RPL37/RPS14/RPL10A/RPS12/INSIG1/BCAP31/RPS20/RPL7/RPLP2/RPS13/RPL21/RPL4/RPS2/RPL23A/VAPA/RPS16/RPS19/RPL18/RPL13A/RPS11	31
before vs after	GO:0006614	SRP-dependent cotranslational protein targeting to membrane	26/767	105/18670	8.21518e-14	6.0053e-11	4.95752e-11	RPL22/RPS8/RPS7/RPL31/RPL37A/RPSA/RPL35A/RPL34/RPS3A/RPL37/RPS14/RPL10A/RPS12/RPS20/RPL7/RPLP2/RPS13/RPL21/RPL4/RPS2/RPL23A/RPS16/RPS19/RPL18/RPL13A/RPS11	26
before vs after	GO:0007159	leukocyte cell-cell adhesion	47/767	337/18670	1.91549e-13	1.20983e-10	9.98749e-11	LCK/S100A9/FCGR2B/CD55/ZAP70/CX3CR1/RHOA/SELENOK/NFKBIZ/CD47/TIGIT/BCL6/HES1/PDE5A/GOLPH3/IL7R/IL6ST/HLA-E/TNF/AIF1/HLA-DMB/FYN/VNN1/LYN/PAG1/CD6/CD5/CD3E/MAP3K8/VSIR/PTPN6/ITGB7/TESPA1/SELPLG/SPN/FLOT2/RARA/SKAP1/PECAM1/CD300A/ADA/AP3D1/JAK3/LILRB2/LILRB1/RAC2/LGALS1	47
before vs after	GO:0019083	viral transcription	33/767	177/18670	2.40476e-13	1.23051e-10	1.01582e-10	RPL22/RPS8/JUN/RPS7/RPL31/RPL37A/RPSA/RPL35A/LEF1/RPL34/RPS3A/RPL37/RPS14/RPL10A/RPS12/RPS20/RPL7/POLR2K/IFITM3/RPLP2/RPS13/RPL21/RPL4/RPS2/POLR2C/RPL23A/ZFP36/RPS16/RPS19/RPL18/RPL13A/RPS11/NUP62	33
before vs after	GO:0000184	nuclear-transcribed mRNA catabolic process, nonsense-mediated decay	27/767	120/18670	3.3483e-13	1.55757e-10	1.28581e-10	RPL22/RPS8/RPS7/RPL31/RPL37A/RPSA/RPL35A/RPL34/RPS3A/RPL37/RPS14/RPL10A/RPS12/RPS20/RPL7/RPLP2/RPS13/RPL21/UPF3A/RPL4/RPS2/RPL23A/RPS16/RPS19/RPL18/RPL13A/RPS11	27
before vs after	GO:0019080	viral gene expression	34/767	191/18670	4.19502e-13	1.78883e-10	1.47672e-10	RPL22/RPS8/JUN/RPS7/RPL31/RPL37A/RPSA/RPL35A/LEF1/RPL34/RPS3A/RPL37/RPS14/RPL10A/RPS12/RPS20/RPL7/POLR2K/IFITM3/RPLP2/RPS13/EIF3A/RPL21/RPL4/RPS2/POLR2C/RPL23A/ZFP36/RPS16/RPS19/RPL18/RPL13A/RPS11/NUP62	34
before vs after	GO:0050863	regulation of T cell activation	43/767	314/18670	3.88169e-12	1.32418e-09	1.09314e-09	LCK/CD2/FCGR2B/CD55/ZAP70/RHOA/SELENOK/NFKBIZ/CD47/TIGIT/BCL6/HES1/PDE5A/IL7R/IL6ST/CAMK4/IRF4/HLA-E/AIF1/HLA-DMB/FYN/VNN1/LYN/PAG1/CD6/CD5/CD3E/MAP3K8/VSIR/PTPN6/TESPA1/SPN/FLOT2/RARA/CD300A/ADA/AP3D1/JAK3/LILRB2/LILRB1/RAC2/LGALS1/SOD1	43
before vs after	GO:0001819	positive regulation of cytokine production	54/767	464/18670	4.98802e-12	1.59523e-09	1.3169e-09	TNFRSF8/FGR/CD58/CD2/PYHIN1/AIM2/FCER1G/EIF2AK2/CYP1B1/STAT1/SLC11A1/MYD88/SELENOK/TIGIT/TLR1/IL6ST/IRF4/HLA-E/TNF/AIF1/AKIRIN2/HSPB1/CLU/PRKDC/LY96/POLR2K/JAK2/AGPAT2/CD6/CASP1/CD3E/C3AR1/DDIT3/RGCC/B2M/SPN/NLRP1/RARA/RNF125/CD40/SULF2/AZU1/FFAR2/TYROBP/BCL3/C5AR1/NOP53/LILRB2/LILRA5/LILRB1/UFD1/HMOX1/APP/SOD1	54
before vs after	GO:0006413	translational initiation	32/767	193/18670	1.48037e-11	4.20836e-09	3.47411e-09	RPL22/RPS8/RPS7/EIF2AK2/RPL31/RPL37A/RPSA/RPL35A/RPL34/RPS3A/RPL37/RPS14/TNF/RPL10A/RPS12/HSPB1/RPS20/RPL7/RPLP2/RPS13/PPP1CA/EIF3A/RPL21/RPL4/RPS2/RPL23A/EIF6/RPS16/RPS19/RPL18/RPL13A/RPS11	32
before vs after	GO:1903039	positive regulation of leukocyte cell-cell adhesion	34/767	218/18670	1.97299e-11	5.31358e-09	4.38649e-09	LCK/CD55/ZAP70/RHOA/SELENOK/NFKBIZ/CD47/BCL6/HES1/IL7R/IL6ST/HLA-E/TNF/AIF1/HLA-DMB/FYN/VNN1/LYN/CD6/CD5/CD3E/MAP3K8/VSIR/PTPN6/TESPA1/FLOT2/RARA/SKAP1/ADA/AP3D1/JAK3/LILRB2/LILRB1/LGALS1	34
before vs after	GO:0032640	tumor necrosis factor production	28/767	163/18670	1.18742e-10	2.43041e-08	2.00637e-08	TNFRSF8/CD2/FCER1G/CX3CR1/LTF/SELENOK/CD47/TLR1/HLA-E/UBE2J1/TNFAIP3/HSPB1/CLU/LY96/JAK2/VSIR/PTPN6/SPN/RARA/AZU1/ACP5/TYROBP/ZFP36/BCL3/LILRA5/LILRA4/LILRB1/APP	28
before vs after	GO:0051249	regulation of lymphocyte activation	52/767	485/18670	2.59685e-10	4.9215e-08	4.06282e-08	LCK/CD2/FCGR2B/CD55/ZFP36L2/ZAP70/RIF1/RHOA/SELENOK/NFKBIZ/CD47/TIGIT/BCL6/HES1/PDE5A/IL7R/IL6ST/CAMK4/IRF4/HLA-E/LST1/AIF1/HLA-DMB/FYN/VNN1/TNFAIP3/AHR/LYN/PAG1/CD6/CD5/CD3E/MAP3K8/VSIR/PTPN6/TESPA1/SPN/FLOT2/RARA/CD300A/ADA/CD40/AP3D1/PGLYRP2/JAK3/TYROBP/LILRB2/LILRB1/RAC2/LGALS1/SAMSN1/SOD1	52
before vs after	GO:0070661	leukocyte proliferation	38/767	298/18670	5.76473e-10	1.01718e-07	8.39704e-08	FCGR2B/CD55/ZAP70/SLC11A1/SATB1/SELENOK/BCL6/HES1/LEF1/PDE5A/IL7R/IL6ST/HLA-E/LST1/AIF1/HLA-DMB/FYN/TNFAIP3/AHR/PIK3CG/CLU/LYN/CD151/CD6/TCIRG1/CD3E/VSIR/PTPN6/SPN/CD300A/ADA/CD40/JAK3/TYROBP/BAX/LILRB2/LILRB1/RAC2	38
before vs after	GO:0034341	response to interferon-gamma	30/767	199/18670	7.04041e-10	1.20086e-07	9.9134e-08	CD58/FCGR1B/KYNU/STAT1/SUMO1/SLC11A1/CD47/PARP14/SNCA/CAMK2D/IRF4/HLA-E/AIF1/JAK2/IFITM2/IFITM3/CDC42EP2/CASP1/OAS1/GCH1/B2M/CIITA/CXCL16/CDC42EP4/SOCS3/HCK/STXBP2/IFI30/RPL13A/IFNGR2	30
before vs after	GO:0002237	response to molecule of bacterial origin	40/767	343/18670	2.89175e-09	4.22773e-07	3.4901e-07	JUN/FCGR2B/CD55/SLC11A1/CX3CR1/LTF/RHOA/MAPKAPK3/TLR1/PF4V1/PPBP/SNCA/SPARC/LY86/TNF/AKIRIN2/TNFAIP3/LYN/LY96/TRIB1/JAK2/CHMP5/LCN2/PTGES/ADM/CD6/CASP1/CARD16/GCH1/B2M/CD68/RARA/HCK/ACP5/JUNB/ZFP36/PTGIR/C5AR1/LILRB2/LILRB1	40
before vs after	GO:0010950	positive regulation of endopeptidase activity	27/767	178/18670	4.3624e-09	5.83389e-07	4.81602e-07	LCK/S100A9/AIM2/NLRC4/RHOA/IFT57/SNCA/TNF/AKIRIN2/FYN/CYCS/BCAP31/LYN/JAK2/CTSD/CASP5/CASP1/VSIR/CRADD/RPS27L/ST20/P2RX1/NLRP1/NDUFA13/BAX/BID/TBC1D10A	27
before vs after	GO:0002269	leukocyte activation involved in inflammatory response	14/767	48/18670	4.5604e-09	5.83389e-07	4.81602e-07	C1QA/JUN/SNCA/TNF/AIF1/NAMPT/CLU/JAK2/CTSC/AZU1/TYROBP/C5AR1/FPR2/APP	14
before vs after	GO:0042533	tumor necrosis factor biosynthetic process	12/767	34/18670	5.0567e-09	6.16075e-07	5.08585e-07	TNFRSF8/CX3CR1/TLR1/UBE2J1/HSPB1/JAK2/SPN/AZU1/TYROBP/BCL3/LILRB1/APP	12
before vs after	GO:0042534	regulation of tumor necrosis factor biosynthetic process	12/767	34/18670	5.0567e-09	6.16075e-07	5.08585e-07	TNFRSF8/CX3CR1/TLR1/UBE2J1/HSPB1/JAK2/SPN/AZU1/TYROBP/BCL3/LILRB1/APP	12
before vs after	GO:0050900	leukocyte migration	49/767	499/18670	1.5743e-08	1.67827e-06	1.38545e-06	LCK/CD58/CD2/S100A9/FCER1G/ZAP70/CX3CR1/RHOA/SELENOK/CD47/ATP1B3/PF4V1/PPBP/GOLPH3/DUSP1/TNF/AIF1/PLA2G7/FYN/PIK3CG/CD99/CXCR3/LYN/PTPN6/C3AR1/ITGB7/SELPLG/SLC7A7/SPN/CKLF/CXCL16/ITGA2B/PECAM1/CD300A/SLC16A3/HCK/ADA/BSG/AZU1/CALR/FFAR2/CEACAM3/RPS19/C5AR1/FPR2/IGLV2-23/HMOX1/RAC2/APP	49
before vs after	GO:2000116	regulation of cysteine-type endopeptidase activity	30/767	239/18670	5.38749e-08	5.30149e-06	4.37652e-06	LCK/S100A9/AIM2/NLRC4/LTF/RHOA/IFT57/SNCA/LEF1/TNF/FYN/CYCS/BCAP31/JAK2/CTSD/PRDX5/CASP5/CASP1/CARD16/CRADD/RPS27L/ST20/P2RX1/NLRP1/CDKN2D/NDUFA13/PLAUR/BAX/BID/TBC1D10A	30
before vs after	GO:0061900	glial cell activation	14/767	58/18670	6.54613e-08	6.09028e-06	5.02768e-06	C1QA/JUN/SNCA/TNF/AIF1/NAMPT/CLU/JAK2/CTSC/AZU1/TYROBP/C5AR1/FPR2/APP	14
before vs after	GO:0002697	regulation of immune effector process	45/767	462/18670	7.79359e-08	7.12139e-06	5.87889e-06	C1QA/C1QC/C1QB/FGR/AIM2/FCER1G/FCGR2B/CD55/RIF1/STAT1/SELENOK/NFKBIZ/CD47/BCL6/IL7R/IRF4/HLA-E/TNF/C2/HLA-DMB/TNFAIP3/CLU/PRKDC/LYN/PTPN6/C3AR1/TMBIM6/B2M/RARA/CD300A/RNF125/CD40/STXBP2/PGLYRP2/JAK3/FFAR2/TYROBP/RPS19/C5AR1/NOP53/LILRB1/UFD1/IGLV2-23/HMOX1/RAC2	45
before vs after	GO:1902105	regulation of leukocyte differentiation	32/767	272/18670	9.07314e-08	8.14514e-06	6.72401e-06	C1QC/JUN/CD2/HAX1/FCGR2B/ZFP36L2/ZAP70/LTF/RHOA/NFKBIZ/BCL6/LEF1/IL7R/CAMK4/IRF4/TNF/VNN1/TMEM176A/LYN/TRIB1/VSIR/PTPN6/TESPA1/RARA/ADA/AP3D1/PGLYRP2/JAK3/TYROBP/LILRB2/LILRB1/SOD1	32
before vs after	GO:0097193	intrinsic apoptotic signaling pathway	33/767	289/18670	1.16685e-07	9.95125e-06	8.215e-06	E2F2/LCK/TXNDC12/S100A9/RPS7/CYP1B1/DNAJC10/SHISA5/SELENOK/TNF/VNN1/SOD2/STYXL1/HSPB1/BCAP31/CLU/PRKDC/GRINA/JAK2/VDAC2/TMBIM6/DDIT3/RPS27L/BCL2A1/CDKN2D/NDUFA13/PLEKHF1/PLAUR/BCL3/BAX/BID/HMOX1/SOD1	33
before vs after	GO:0070663	regulation of leukocyte proliferation	28/767	222/18670	1.34815e-07	1.11266e-05	9.18529e-06	FCGR2B/CD55/ZAP70/SELENOK/BCL6/HES1/PDE5A/IL6ST/HLA-E/LST1/AIF1/HLA-DMB/TNFAIP3/AHR/LYN/CD6/CD3E/VSIR/PTPN6/SPN/CD300A/ADA/CD40/JAK3/TYROBP/LILRB2/LILRB1/RAC2	28
before vs after	GO:0002831	regulation of response to biotic stimulus	40/767	400/18670	2.07365e-07	1.63244e-05	1.34762e-05	FGR/PYHIN1/AIM2/FCER1G/FCGR2B/CD55/NLRC4/STAT1/SUMO1/LTF/SELENOK/PARP14/LY86/HLA-E/PSMB8/FYN/TNFAIP3/PRKDC/LYN/LY96/TRIB1/JAK2/CARD16/OPTN/TIGAR/PTPN6/PSMB6/ICAM2/SOCS3/RNF125/HCK/ICAM3/FFAR2/RPS19/NOP53/FPR2/LILRB1/UFD1/IFNAR2/IFNGR2	40
before vs after	GO:0002576	platelet degranulation	20/767	128/18670	2.67793e-07	2.07621e-05	1.71396e-05	FCER1G/PPBP/SPARC/F13A1/TMSB4X/TIMP1/MAGED2/CLU/LYN/CD63/VTI1B/SERPINA1/ALDOA/P2RX1/ITGA2B/PECAM1/CFD/STXBP2/APP/SOD1	20
before vs after	GO:0045454	cell redox homeostasis	15/767	76/18670	3.83618e-07	2.88673e-05	2.38307e-05	PRDX1/TXNDC12/PRDX6/ERO1B/DNAJC10/SLC11A1/SELENOT/DLD/PRDX4/ERP44/TXN/PRDX5/DDIT3/APEX1/RAC2	15
before vs after	GO:0071216	cellular response to biotic stimulus	27/767	236/18670	1.57589e-06	0.000102074	8.42647e-05	FCGR2B/CD55/CX3CR1/LTF/RHOA/TLR1/PF4V1/PPBP/LY86/TNF/TNFAIP3/LYN/LY96/TRIB1/CHMP5/LCN2/CD6/CASP1/CARD16/TIGAR/DDIT3/CD68/RARA/HCK/ZFP36/LILRB2/LILRB1	27
before vs after	GO:0150076	neuroinflammatory response	14/767	75/18670	1.89333e-06	0.000119607	9.87387e-05	C1QA/JUN/SNCA/TNF/AIF1/NAMPT/CLU/JAK2/CTSC/AZU1/TYROBP/C5AR1/FPR2/APP	14
before vs after	GO:0019882	antigen processing and presentation	26/767	226/18670	2.20772e-06	0.000132905	0.000109716	CAPZB/FCGR1B/FCER1G/FCGR2B/RAB10/CD8A/SLC11A1/RAB7A/HLA-E/PSMB8/HLA-DMB/CAPZA2/AP1S2/BCAP31/DCTN3/CTSL/CTSD/SNAP23/B2M/PSMB6/CD68/OSBPL1A/AP3D1/CALR/IFI30/LILRB2	26
before vs after	GO:0050764	regulation of phagocytosis	16/767	98/18670	2.28958e-06	0.00013623	0.000112461	FGR/FCER1G/FCGR2B/SLC11A1/CD47/ATG3/TNF/C2/SNX3/CD300A/CD300LF/HCK/AZU1/CALR/FPR2/SOD1	16
before vs after	GO:0002429	immune response-activating cell surface receptor signaling pathway	42/767	473/18670	2.43935e-06	0.000141843	0.000117095	FGR/THEMIS2/LCK/FCER1G/FCGR2A/FCGR3A/FCGR2B/CD247/ZAP70/NFKBIZ/CD47/TRAT1/PSMB8/FYN/THEMIS/ACTB/ARPC1B/SH2B2/LYN/PAG1/CD3E/CD3D/CD3G/PTPN6/C3AR1/TESPA1/TRAC/CMTM3/PSMB6/SKAP1/CD79B/ICAM2/CD300A/HCK/ADA/LIME1/ICAM3/FFAR2/C5AR1/BAX/FPR2/IGLV2-23	42
before vs after	GO:0002757	immune response-activating signal transduction	42/767	473/18670	2.43935e-06	0.000141843	0.000117095	FGR/THEMIS2/LCK/FCER1G/FCGR2A/FCGR3A/FCGR2B/CD247/ZAP70/NFKBIZ/CD47/TRAT1/PSMB8/FYN/THEMIS/ACTB/ARPC1B/SH2B2/LYN/PAG1/CD3E/CD3D/CD3G/PTPN6/C3AR1/TESPA1/TRAC/CMTM3/PSMB6/SKAP1/CD79B/ICAM2/CD300A/HCK/ADA/LIME1/ICAM3/FFAR2/C5AR1/BAX/FPR2/IGLV2-23	42
before vs after	GO:0072503	cellular divalent inorganic cation homeostasis	43/767	493/18670	2.94149e-06	0.000165402	0.000136543	LCK/S100A9/CD55/CALM2/SLC11A1/CX3CR1/SELENOK/SELENOT/SNCA/CAMK2D/FYN/SRI/PIK3CG/P2RY8/CXCR3/BCAP31/LYN/GRINA/JAK2/ADM/TCIRG1/CDH23/PTPN6/C3AR1/TMBIM6/DDIT3/TPCN1/GPR65/SLC24A4/ANXA2/MT1E/P2RX1/FKBP1A/CD40/LIME1/AP3D1/S1PR4/CALR/PTGIR/C5AR1/BAX/FPR2/APP	43
before vs after	GO:0051651	maintenance of location in cell	25/767	219/18670	3.96363e-06	0.000218085	0.000180034	RER1/LCK/S100A9/CALM2/SNCA/CAMK2D/GOLPH3/SRI/INSIG1/TMSB4X/LYN/TXN/LCN2/FTH1/PTPN6/DDIT3/TPCN1/VPS13C/FKBP1A/LIME1/AP3D1/CALR/BCL3/BAX/FTL	25
before vs after	GO:0009615	response to virus	32/767	323/18670	4.1429e-06	0.000222617	0.000183776	FGR/IFI44L/IFI44/AIM2/BATF3/EIF2AK2/STAT1/SELENOK/SERINC5/TNF/HMGA1/TNFAIP3/HSPB1/TRIM56/CLU/LCN2/IFITM2/IFITM3/ACTA2/OAS1/RNF125/CD40/AZU1/ILF3/BCL3/NOP53/LILRB1/UFD1/IFNAR2/IL10RB/IFNGR2/MX1	32
before vs after	GO:1904894	positive regulation of receptor signaling pathway via STAT	15/767	92/18670	4.80344e-06	0.000253394	0.000209183	CYP1B1/PARP14/HES1/IL7R/IL6ST/TNF/FYN/AKR1B1/LYN/JAK2/PECAM1/CD300A/SOCS3/CD40/IL10RB	15
before vs after	GO:0072593	reactive oxygen species metabolic process	29/767	284/18670	6.46788e-06	0.000327684	0.000270512	PRDX1/PRDX6/CYP1B1/PID1/CX3CR1/RHOA/CD47/SNCA/TNF/AIF1/DDAH2/FYN/SOD2/PDK4/PRDX4/GLA/CLU/JAK2/PRDX5/TIGAR/GCH1/HP/EIF6/ACP5/NDUFA13/TYROBP/FPR2/RAC2/SOD1	29
before vs after	GO:0055074	calcium ion homeostasis	40/767	471/18670	1.22236e-05	0.000595695	0.000491761	LCK/CD55/CALM2/CX3CR1/SELENOK/SELENOT/SNCA/CAMK2D/FYN/SRI/PIK3CG/P2RY8/CXCR3/BCAP31/LYN/GRINA/JAK2/ADM/TCIRG1/CDH23/PTPN6/C3AR1/TMBIM6/DDIT3/TPCN1/GPR65/SLC24A4/ANXA2/P2RX1/FAM20A/FKBP1A/CD40/LIME1/S1PR4/CALR/PTGIR/C5AR1/BAX/FPR2/APP	40
before vs after	GO:0045730	respiratory burst	9/767	37/18670	1.40412e-05	0.000665266	0.000549194	CD55/SLC11A1/SELENOK/PIK3CG/PGAM1/CYBC1/HCK/RPS19/RAC2	9
before vs after	GO:2000377	regulation of reactive oxygen species metabolic process	22/767	195/18670	1.78775e-05	0.00080955	0.000668303	CYP1B1/PID1/CX3CR1/RHOA/CD47/SNCA/TNF/AIF1/DDAH2/FYN/GLA/CLU/JAK2/TIGAR/GCH1/HP/EIF6/ACP5/TYROBP/FPR2/RAC2/SOD1	22
before vs after	GO:0050690	regulation of defense response to virus by virus	8/767	30/18670	2.04727e-05	0.000895373	0.000739152	LCK/CD247/EIF2AK2/CD8B/FYN/AP1S2/B2M/HCK	8
before vs after	GO:0006909	phagocytosis	33/767	369/18670	2.50845e-05	0.00107864	0.00089044	FGR/FCER1G/FCGR2A/FCGR3A/FCGR2B/CD247/SLC11A1/MYD88/CD47/ATG3/RAB7A/TNF/AIF1/C2/SNX3/FYN/ACTB/ARPC1B/LYN/CD3G/PLD4/RARA/PECAM1/CD300A/CD300LF/HCK/AZU1/ICAM3/CALR/TYROBP/FPR2/IGLV2-23/SOD1	33
before vs after	GO:0051238	sequestering of metal ion	6/767	16/18670	2.65021e-05	0.00112075	0.000925209	S100A9/SRI/LCN2/FTH1/AP3D1/FTL	6
before vs after	GO:0051098	regulation of binding	33/767	373/18670	3.11439e-05	0.0012992	0.00107252	LDLRAP1/EPB41/JUN/PYHIN1/RALB/SUMO1/HES1/PPP3CA/LEF1/IRF4/ACTB/SRI/TMSB4X/NRG1/JAK2/C9orf72/TXN/PPP1CA/CARD16/PCBD1/TCF7L2/TMBIM6/DDIT3/B2M/ANXA2/RARA/NOG/FKBP1A/PLAUR/BCL3/BAX/HMOX1/APP	33
before vs after	GO:0002819	regulation of adaptive immune response	19/767	160/18670	3.22632e-05	0.00132073	0.00109029	FCER1G/FCGR2B/RIF1/SLC11A1/NFKBIZ/BCL6/IL7R/IL6ST/HLA-E/TNF/TNFAIP3/PTPN6/B2M/SKAP1/ADA/CD40/JAK3/LILRB1/SAMSN1	19
before vs after	GO:0019730	antimicrobial humoral response	16/767	122/18670	3.97696e-05	0.00157753	0.00130229	HMGN2/S100A9/ITLN1/SLC11A1/LTF/PF4V1/PPBP/HLA-E/PDZD11/CLU/LCN2/LYZ/AZU1/PGLYRP2/RPS19/BCL3	16
before vs after	GO:0006090	pyruvate metabolic process	18/767	150/18670	4.49253e-05	0.00172308	0.00142245	HK3/PDK4/DLD/PGK1/FBP1/SLC2A6/LDHA/PFKFB3/PGAM1/TIGAR/LDHB/HAGH/ALDOA/SLC16A3/EIF6/BSG/NUP62/APP	18
before vs after	GO:0032461	positive regulation of protein oligomerization	7/767	25/18670	4.82771e-05	0.00180317	0.00148856	SH3GLB1/RHOC/AIM2/TRABD2A/CLU/BAX/BID	7
before vs after	GO:0000041	transition metal ion transport	16/767	124/18670	4.86368e-05	0.00180344	0.00148878	ATP6V0B/SLC39A1/SLC11A1/LTF/ATP6V0E1/SFXN1/ATP6V1C1/SLC31A2/LCN2/FTH1/TCIRG1/FKBP4/B2M/ATP6V0C/FTL/TCN2	16
before vs after	GO:0051260	protein homooligomerization	31/767	351/18670	5.54599e-05	0.0020032	0.00165369	RHOC/ITLN1/FCER1G/CD247/GLUL/NLRC4/FGFRL1/SOD2/TMEM120A/CLU/DECR1/FBP1/LCN2/EHD1/CD3E/CD3D/CD3G/PCBD1/KCTD12/GCH1/B2M/ALDH1A2/ALDOA/FUS/VPS35/P2RX1/CD79B/SHKBP1/BAX/BID/HMOX1	31
before vs after	GO:0050663	cytokine secretion	24/767	240/18670	5.55901e-05	0.0020032	0.00165369	FGR/CD58/CD2/AIM2/FCGR2B/NLRC4/SELENOK/RBPJ/TLR1/PPP1R11/TNF/AIF1/TNFAIP3/HDAC9/TMSB4X/LYN/TCIRG1/CASP1/CARD16/RGCC/NLRP1/FFAR2/LILRA5/LILRB1	24
before vs after	GO:0030168	platelet activation	18/767	153/18670	5.84551e-05	0.00205627	0.0016975	LCK/FCER1G/GP9/PF4V1/CLIC1/TREML1/FYN/ACTB/HSPB1/PIK3CG/LYN/PTPN6/GNG2/P2RX1/ITGA2B/MYL12A/MYL9/CD40	18
before vs after	GO:0002685	regulation of leukocyte migration	21/767	196/18670	5.92405e-05	0.00206213	0.00170234	CX3CR1/RHOA/SELENOK/DUSP1/TNF/AIF1/PLA2G7/CD99/CXCR3/LYN/C3AR1/SPN/ITGA2B/CD300A/ADA/CALR/C5AR1/FPR2/HMOX1/RAC2/APP	21
before vs after	GO:0046034	ATP metabolic process	28/767	304/18670	6.06687e-05	0.00209758	0.0017316	COX5B/NDUFB3/PID1/RHOA/SNCA/HK3/NDUFA4/CYCS/DLD/TMSB4X/PGK1/NDUFB6/FBP1/SLC2A6/LDHA/SDHD/PFKFB3/PGAM1/TIGAR/COX6A1/ALDOA/ATP5PD/EIF6/NDUFA13/NUP62/BID/NDUFA6/APP	28
before vs after	GO:0045088	regulation of innate immune response	28/767	305/18670	6.42596e-05	0.00217759	0.00179766	FGR/PYHIN1/AIM2/FCER1G/FCGR2B/NLRC4/STAT1/SUMO1/PARP14/HLA-E/PSMB8/FYN/TNFAIP3/PRKDC/LYN/JAK2/PTPN6/PSMB6/ICAM2/SOCS3/HCK/ICAM3/FFAR2/RPS19/FPR2/LILRB1/IFNAR2/IFNGR2	28
before vs after	GO:0050727	regulation of inflammatory response	32/767	374/18670	7.75272e-05	0.00251784	0.00207854	S100A9/FCER1G/FCGR2B/MYD88/NFKBIZ/CD47/BCL6/SNCA/IL6ST/HLA-E/TNF/PLA2G7/TNFAIP3/PIK3CG/TMSB4X/LYN/JAK2/CD6/CTSC/PIK3AP1/VPS35/NLRP1/SOCS3/HCK/ADA/ACP5/FFAR2/RPS19/SIGLEC10/FPR2/LILRA5/SOD1	32
before vs after	GO:0045932	negative regulation of muscle contraction	7/767	27/18670	8.30081e-05	0.0026547	0.00219152	RGS2/PDE5A/SRI/PIK3CG/GRK2/KCNMA1/SOD1	7
before vs after	GO:0033628	regulation of cell adhesion mediated by integrin	9/767	46/18670	8.92974e-05	0.00282059	0.00232846	CYP1B1/PIK3CG/LYN/IFT74/PDE3B/CD3E/PTPN6/SKAP1/ADA	9
before vs after	GO:0002791	regulation of peptide secretion	39/767	500/18670	0.000101323	0.00310461	0.00256293	FGR/CD58/CD2/AIM2/FCGR2B/GLUL/SELENOK/SERP1/SELENOT/TLR1/PPP3CA/GOLPH3/PPP1R11/HLA-E/TNF/AIF1/TNFAIP3/HDAC9/SRI/SLC25A6/TMSB4X/LYN/JAK2/SCT/TCIRG1/CASP1/CARD16/SIDT2/TCF7L2/TMBIM6/RGCC/VPS35/NLRP1/CD40/MIDN/FFAR2/LILRA5/LILRB1/PIM3	39
before vs after	GO:0035456	response to interferon-beta	7/767	28/18670	0.000106779	0.00319526	0.00263777	PYHIN1/AIM2/STAT1/IFITM2/IFITM3/NDUFA13/IFNAR2	7
before vs after	GO:0002679	respiratory burst involved in defense response	5/767	13/18670	0.000112863	0.00330012	0.00272433	SELENOK/PIK3CG/CYBC1/HCK/RPS19	5
before vs after	GO:0050708	regulation of protein secretion	37/767	472/18670	0.000137116	0.00391969	0.0032358	FGR/CD58/CD2/AIM2/FCGR2B/GLUL/SELENOK/SERP1/TLR1/PPP3CA/GOLPH3/PPP1R11/HLA-E/TNF/AIF1/TNFAIP3/HDAC9/SRI/SLC25A6/TMSB4X/LYN/JAK2/TCIRG1/CASP1/CARD16/SIDT2/TCF7L2/TMBIM6/RGCC/VPS35/NLRP1/CD40/MIDN/FFAR2/LILRA5/LILRB1/PIM3	37
before vs after	GO:0016999	antibiotic metabolic process	15/767	122/18670	0.000144276	0.00405638	0.00334865	PRDX1/PRDX6/NPL/SNCA/FYN/AKR1B1/PRDX4/ALDH1A1/PRDX5/ALDH2/MTHFS/HP/RAC2/ACO2/SOD1	15
before vs after	GO:0051591	response to cAMP	13/767	97/18670	0.000165415	0.00443156	0.00365837	JUN/STAT1/SPARC/DUSP1/AHR/PIK3CG/LDHA/RAP1B/APEX1/AQP9/BSG/JUNB/APP	13
before vs after	GO:0006959	humoral immune response	30/767	356/18670	0.000167933	0.0044756	0.00369472	C1QA/C1QC/C1QB/HMGN2/S100A9/ITLN1/FCGR2B/CD55/SLC11A1/LTF/RBPJ/PF4V1/PPBP/HLA-E/TNF/C2/PDZD11/CLU/LCN2/PTPN6/C3AR1/LYZ/RGCC/AZU1/CFD/PGLYRP2/RPS19/BCL3/C5AR1/IGLV2-23	30
before vs after	GO:0009896	positive regulation of catabolic process	34/767	425/18670	0.000172863	0.00453609	0.00374465	TMEM59/SH3GLB1/PYHIN1/ZFP36L2/RALB/SUMO1/ABHD5/RAB7A/MAGEF1/SNCA/RNF144B/TNF/TNFAIP3/BCAP31/CLU/TRIB1/C9orf72/SCT/CTSC/PFKFB3/OPTN/VSIR/TPCN1/VPS13C/ST20/VPS35/OAZ1/NDUFA13/PLEKHF1/ZFP36/NOP53/BAX/HMOX1/APP	34
before vs after	GO:0009895	negative regulation of catabolic process	27/767	308/18670	0.000185538	0.00472338	0.00389927	RPS7/SLC11A1/MYD88/SNCA/TNF/UBE2J1/SNX3/FYN/NAMPT/PIK3CG/TIMP1/NRG1/SDCBP/FBP1/PDE3B/UBXN1/TIGAR/MYCBP2/HNRNPC/ANXA2/VPS35/HP/GABARAPL2/DERL2/ZFP36/NOP53/HMOX1	27
before vs after	GO:0032418	lysosome localization	11/767	74/18670	0.000206079	0.00509507	0.0042061	FGR/FCER1G/PIK3CG/LYN/BLOC1S2/BLOC1S1/SNAP23/CD300A/STXBP2/HMOX1/RAC2	11
before vs after	GO:0002460	adaptive immune response based on somatic recombination of immune receptors built from immunoglobulin superfamily domains	30/767	361/18670	0.000213984	0.00518938	0.00428396	C1QA/C1QC/C1QB/FCER1G/FCGR2B/CD55/CD8A/RIF1/SLC11A1/NFKBIZ/BCL6/LEF1/IL7R/IRF4/HLA-E/TNF/C2/TNFAIP3/CLU/TCIRG1/CTSC/PTPN6/B2M/SPN/ADA/CD40/JAK3/BCL3/LILRB1/IGLV2-23	30
before vs after	GO:0048872	homeostasis of number of cells	23/767	246/18670	0.000215758	0.00520771	0.0042991	PRDX1/FCER1G/TRIM58/STAT1/DOCK10/BCL6/IL7R/RPS14/SFXN1/TNFAIP3/SH2B2/TSC22D3/LYN/JAK2/TCIRG1/B2M/ADA/JAK3/ZFP36/RPS19/BAX/HMOX1/SOD1	23
before vs after	GO:0006968	cellular defense response	9/767	52/18670	0.000239306	0.00574896	0.00474591	CX3CR1/TRAT1/LY96/TCIRG1/SPN/CD300C/TYROBP/C5AR1/LILRB2	9
before vs after	GO:0006000	fructose metabolic process	5/767	15/18670	0.000245879	0.00582483	0.00480854	AKR1B1/ALDH1A1/FBP1/PFKFB3/ALDOA	5
before vs after	GO:0010561	negative regulation of glycoprotein biosynthetic process	5/767	15/18670	0.000245879	0.00582483	0.00480854	TMEM59/ITM2C/ITM2B/ACOT8/JAK3	5
before vs after	GO:0048525	negative regulation of viral process	13/767	101/18670	0.000249194	0.00587615	0.0048509	JUN/EIF2AK2/STAT1/LTF/TNF/SNX3/IFITM2/IFITM3/OAS1/VAPA/ILF3/ZFP36/MX1	13
before vs after	GO:0033006	regulation of mast cell activation involved in immune response	7/767	32/18670	0.000263044	0.0061461	0.00507376	FGR/FCER1G/LYN/CD300A/STXBP2/HMOX1/RAC2	7
before vs after	GO:0071353	cellular response to interleukin-4	7/767	32/18670	0.000263044	0.0061461	0.00507376	PARP14/LEF1/TCF7/NFIL3/TUBA1B/CD300LF/JAK3	7
before vs after	GO:0098869	cellular oxidant detoxification	13/767	102/18670	0.000275063	0.00636877	0.00525758	PRDX1/S100A9/PRDX6/SELENOT/TNF/SOD2/PRDX4/TXN/PRDX5/GCH1/HP/SELENOW/SOD1	13
before vs after	GO:0006809	nitric oxide biosynthetic process	11/767	77/18670	0.000294662	0.00670127	0.00553206	CYP1B1/CX3CR1/CD47/TNF/AIF1/DDAH2/GLA/CLU/JAK2/GCH1/ACP5	11
before vs after	GO:0001919	regulation of receptor recycling	6/767	24/18670	0.000336086	0.00739318	0.00610325	ECE1/TRAT1/SNCA/CHMP5/OPTN/ANXA2	6
before vs after	GO:0042542	response to hydrogen peroxide	16/767	146/18670	0.000336645	0.00739318	0.00610325	JUN/RHOB/CYP1B1/STAT1/DUSP1/FYN/TNFAIP3/TXN/LCN2/LDHA/APEX1/HP/OSER1/ADA/HMOX1/SOD1	16
before vs after	GO:0042177	negative regulation of protein catabolic process	15/767	132/18670	0.000345633	0.0074941	0.00618656	RPS7/SNCA/UBE2J1/SNX3/FYN/TIMP1/NRG1/SDCBP/UBXN1/MYCBP2/ANXA2/VPS35/GABARAPL2/DERL2/NOP53	15
before vs after	GO:0006914	autophagy	37/767	496/18670	0.000362606	0.00775428	0.00640135	ATP6V0B/TMEM59/SH3GLB1/S100A9/HAX1/LAMTOR2/RALB/ATG3/RAB7A/SNCA/LAMTOR3/ATP6V0E1/HSPB1/NAMPT/CLU/UBXN2B/ATP6V1C1/C9orf72/VPS51/TCIRG1/OPTN/TIGAR/GABARAPL1/TMBIM6/DDIT3/TPCN1/RUBCNL/VPS13C/ULK3/ATP6V0C/VPS35/GABARAPL2/VMP1/RGS19/PLEKHF1/SNAP29/HMOX1	37
before vs after	GO:0061919	process utilizing autophagic mechanism	37/767	496/18670	0.000362606	0.00775428	0.00640135	ATP6V0B/TMEM59/SH3GLB1/S100A9/HAX1/LAMTOR2/RALB/ATG3/RAB7A/SNCA/LAMTOR3/ATP6V0E1/HSPB1/NAMPT/CLU/UBXN2B/ATP6V1C1/C9orf72/VPS51/TCIRG1/OPTN/TIGAR/GABARAPL1/TMBIM6/DDIT3/TPCN1/RUBCNL/VPS13C/ULK3/ATP6V0C/VPS35/GABARAPL2/VMP1/RGS19/PLEKHF1/SNAP29/HMOX1	37
before vs after	GO:0051224	negative regulation of protein transport	19/767	193/18670	0.000391186	0.00824253	0.00680442	FCGR2B/PPP3CA/PPP1R11/TNF/UBE2J1/SNX3/TNFAIP3/HDAC9/INSIG1/TMSB4X/TXN/CARD16/TMBIM6/RGCC/DERL2/MIDN/LILRA5/LILRB1/PIM3	19
before vs after	GO:0046683	response to organophosphorus	15/767	134/18670	0.000406717	0.00849457	0.00701248	JUN/STAT1/SPARC/DUSP1/AHR/PIK3CG/LDHA/RAP1B/APEX1/AQP9/P2RX1/BSG/JUNB/APP/SOD1	15
before vs after	GO:0140029	exocytic process	11/767	80/18670	0.000413347	0.00859796	0.00709783	FCER1G/RAB10/RALB/SNCA/STX11/LYN/VTI1B/SNAP23/P2RX1/STXBP2/SNAP29	11
before vs after	GO:0062207	regulation of pattern recognition receptor signaling pathway	12/767	93/18670	0.000416976	0.00863832	0.00713114	LTF/TLR1/IRF4/TNFAIP3/LYN/LY96/CD300A/CD300LF/RNF125/NOP53/LILRA4/UFD1	12
before vs after	GO:0033627	cell adhesion mediated by integrin	10/767	68/18670	0.000433886	0.00884539	0.00730209	CYP1B1/PIK3CG/LYN/IFT74/PDE3B/CD3E/PTPN6/ITGB7/SKAP1/ADA	10
before vs after	GO:0031331	positive regulation of cellular catabolic process	29/767	362/18670	0.000495129	0.00989678	0.00817003	TMEM59/SH3GLB1/PYHIN1/ZFP36L2/RALB/SUMO1/ABHD5/MAGEF1/SNCA/RNF144B/TNF/TNFAIP3/BCAP31/CLU/TRIB1/C9orf72/CTSC/PFKFB3/OPTN/TPCN1/VPS13C/ST20/VPS35/PLEKHF1/ZFP36/NOP53/BAX/HMOX1/APP	29
before vs after	GO:0043300	regulation of leukocyte degranulation	8/767	46/18670	0.000510564	0.0100483	0.00829512	FGR/FCER1G/FCGR2B/LYN/CD300A/STXBP2/HMOX1/RAC2	8
before vs after	GO:0043901	negative regulation of multi-organism process	6/767	26/18670	0.000535946	0.0104275	0.00860817	PRDX4/TIMP1/ARHGDIB/ANXA2/ADA/CALR	6
before vs after	GO:0001906	cell killing	17/767	168/18670	0.000567521	0.0109585	0.00904652	HMGN2/PRDX1/SLAMF7/FCGR2B/CD55/LTF/IL7R/HLA-E/CTSC/PTPN6/LYZ/B2M/AZU1/STXBP2/TYROBP/RPS19/LILRB1	17
before vs after	GO:0097237	cellular response to toxic substance	22/767	247/18670	0.000571819	0.011	0.00908076	PRDX1/S100A9/PRDX6/RHOB/CYP1B1/SELENOT/TNF/TNFAIP3/SOD2/ACTB/PRDX4/TXN/LCN2/PRDX5/APEX1/GCH1/B2M/HP/OSER1/SELENOW/HMOX1/SOD1	22
before vs after	GO:0031349	positive regulation of defense response	30/767	384/18670	0.000603947	0.0115313	0.00951941	S100A9/PYHIN1/AIM2/FCER1G/NLRC4/MYD88/NFKBIZ/CD47/SNCA/IL6ST/HLA-E/TNF/PSMB8/PLA2G7/FYN/PIK3CG/PRKDC/LYN/JAK2/CD6/CTSC/OPTN/PSMB6/ICAM2/HCK/ICAM3/FFAR2/RPS19/FPR2/LILRA5	30
before vs after	GO:0042531	positive regulation of tyrosine phosphorylation of STAT protein	10/767	71/18670	0.000616957	0.0116493	0.00961682	PARP14/HES1/IL6ST/TNF/FYN/LYN/JAK2/PECAM1/SOCS3/CD40	10
before vs after	GO:1905897	regulation of response to endoplasmic reticulum stress	11/767	84/18670	0.000631717	0.0117371	0.00968923	TXNDC12/FCGR2B/UBE2J1/BCAP31/CLU/GRINA/UBXN1/TMBIM6/DDIT3/DERL2/BAX	11
before vs after	GO:2001057	reactive nitrogen species metabolic process	11/767	85/18670	0.000699222	0.0126428	0.010437	CYP1B1/CX3CR1/CD47/TNF/AIF1/DDAH2/GLA/CLU/JAK2/GCH1/ACP5	11
before vs after	GO:0098883	synapse pruning	4/767	11/18670	0.000739956	0.0131016	0.0108157	C1QA/C1QC/C1QB/CX3CR1	4
before vs after	GO:0015980	energy derivation by oxidation of organic compounds	24/767	286/18670	0.000772151	0.0135858	0.0112154	COX5B/COQ10B/NDUFB3/PID1/GYG1/SNCA/IL6ST/NDUFA4/CYCS/DLD/NDUFB6/PPP1CA/SDHD/TIGAR/BLOC1S1/COX6A1/RUBCNL/OXA1L/NDUFA13/NOP53/ETFB/BID/ACO2/NDUFA6	24
before vs after	GO:0007260	tyrosine phosphorylation of STAT protein	11/767	86/18670	0.000772615	0.0135858	0.0112154	PARP14/HES1/IL6ST/TNF/FYN/LYN/JAK2/PECAM1/SOCS3/CD40/JAK3	11
before vs after	GO:0031667	response to nutrient levels	36/767	499/18670	0.00079797	0.0139359	0.0115044	JUN/SH3GLB1/GLUL/ATF3/EIF2AK2/RALB/KYNU/STAT1/ACSL1/SPARC/C2/PIM1/FYN/UPP1/PDK4/NAMPT/AQP3/LCN2/SCT/ADM/LDHA/CD3E/GABARAPL1/TMBIM6/DDIT3/DAD1/ALDH1A2/GABARAPL2/P2RX1/CD68/RARA/ADA/CDKN2D/ZFP36/HMOX1/SOD1	36
before vs after	GO:0007568	aging	26/767	321/18670	0.000806339	0.0140341	0.0115855	C1QA/JUN/KYNU/SERP1/BCL6/SNCA/PPP3CA/HMGA1/SOD2/NAMPT/DLD/TIMP1/PRKDC/CDKN1C/ADM/CTSC/APEX1/B2M/ULK3/BCL2A1/CD68/ADA/CALR/NUP62/APP/SOD1	26
before vs after	GO:0090383	phagosome acidification	6/767	28/18670	0.000817696	0.0141836	0.0117089	ATP6V0B/RAB7A/ATP6V0E1/ATP6V1C1/TCIRG1/ATP6V0C	6
before vs after	GO:0051924	regulation of calcium ion transport	22/767	254/18670	0.000830756	0.014265	0.0117761	EPB41/CALM2/SUMO1/RHOA/MYLK/SNCA/CAMK2D/FYN/SRI/PIK3CG/LYN/BEST1/PTPN6/TMBIM6/ANXA2/P2RX1/FKBP1A/LIME1/BAX/LILRB2/LILRA5/LILRB1	22
before vs after	GO:0051607	defense response to virus	21/767	238/18670	0.000852501	0.0145895	0.012044	IFI44L/AIM2/EIF2AK2/STAT1/SELENOK/SERINC5/TNFAIP3/TRIM56/IFITM2/IFITM3/OAS1/RNF125/CD40/AZU1/ILF3/NOP53/LILRB1/UFD1/IFNAR2/IL10RB/MX1	21
before vs after	GO:0007599	hemostasis	27/767	341/18670	0.000909117	0.015353	0.0126743	CAPZB/LCK/FCER1G/GP9/PF4V1/F13A1/CLIC1/TREML1/FYN/ACTB/HSPB1/SH2B2/PIK3CG/CAPZA2/LYN/JAK2/EHD1/PTPN6/GNG2/SERPINA1/ANXA2/P2RX1/ITGA2B/MYL12A/MYL9/CD40/PLAUR	27
before vs after	GO:0050817	coagulation	27/767	342/18670	0.000949669	0.0158012	0.0130443	CAPZB/LCK/FCER1G/GP9/PF4V1/F13A1/CLIC1/TREML1/FYN/ACTB/HSPB1/SH2B2/PIK3CG/CAPZA2/LYN/JAK2/EHD1/PTPN6/GNG2/SERPINA1/ANXA2/P2RX1/ITGA2B/MYL12A/MYL9/CD40/PLAUR	27
before vs after	GO:0046677	response to antibiotic	26/767	327/18670	0.00105603	0.0168339	0.0138968	JUN/RGS2/RHOB/CYP1B1/STAT1/RHOA/SPARC/DUSP1/RPL10A/FYN/TNFAIP3/AHR/CLU/JAK2/TXN/LCN2/LDHA/APEX1/CIITA/HP/RARA/OSER1/ADA/RGS19/HMOX1/SOD1	26
before vs after	GO:0042742	defense response to bacterium	26/767	330/18670	0.00120426	0.0186734	0.0154153	FGR/S100A9/FCER1G/NLRC4/SLC11A1/MYD88/LTF/RBPJ/PPBP/PLAC8/PPP1R11/HLA-E/TNF/LCN2/OPTN/LYZ/SPN/HP/NLRP1/AZU1/ACP5/PGLYRP2/RPS19/BCL3/C5AR1/FPR2	26
before vs after	GO:1901653	cellular response to peptide	29/767	385/18670	0.00130262	0.0198971	0.0164255	ATP6V0B/FCGR2B/RAB10/STAT1/PID1/ATP6V0E1/FYN/HDAC9/PDK4/SH2B2/NAMPT/AKR1B1/PRKDC/LYN/ATP6V1C1/JAK2/DENND4C/CHMP5/PDE3B/TCIRG1/NR4A1/RAP1B/TBC1D4/APEX1/ATP6V0C/SOCS3/JAK3/FPR2/APP	29
before vs after	GO:0008360	regulation of cell shape	15/767	150/18670	0.00132071	0.0201133	0.016604	FGR/EPB41/RHOC/RHOB/FMNL2/RHOA/LST1/FYN/RHOG/CDC42EP2/ALDOA/CDC42EP4/HCK/CDC42EP1/PARVB	15
before vs after	GO:0045851	pH reduction	8/767	53/18670	0.00134722	0.0203956	0.0168371	ATP6V0B/CCDC115/SLC11A1/RAB7A/ATP6V0E1/ATP6V1C1/TCIRG1/ATP6V0C	8
before vs after	GO:0070228	regulation of lymphocyte apoptotic process	8/767	53/18670	0.00134722	0.0203956	0.0168371	BCL6/IL7R/TSC22D3/LYN/CD3G/ADA/JAK3/BAX	8
before vs after	GO:0090075	relaxation of muscle	6/767	31/18670	0.00143906	0.0215311	0.0177745	RGS2/CAMK2D/PDE5A/SRI/KCNMA1/SOD1	6
before vs after	GO:0001909	leukocyte mediated cytotoxicity	12/767	107/18670	0.00147289	0.0219093	0.0180867	PRDX1/SLAMF7/FCGR2B/IL7R/HLA-E/CTSC/PTPN6/B2M/AZU1/STXBP2/TYROBP/LILRB1	12
before vs after	GO:0002526	acute inflammatory response	12/767	108/18670	0.00159657	0.0233418	0.0192693	FCER1G/FCGR2B/IL6ST/HLA-E/TNF/VNN1/PIK3CG/PTGES/CD6/SERPINA1/HP/FFAR2	12
before vs after	GO:1901216	positive regulation of neuron death	11/767	94/18670	0.001622	0.023646	0.0195204	C1QA/JUN/FCGR2B/RHOA/SNCA/TNF/FYN/CLU/DDIT3/TYROBP/BAX	11
before vs after	GO:0042744	hydrogen peroxide catabolic process	6/767	32/18670	0.00171044	0.0247241	0.0204104	PRDX1/PRDX6/SNCA/PRDX4/PRDX5/HP	6
before vs after	GO:0071496	cellular response to external stimulus	26/767	339/18670	0.00176186	0.0251289	0.0207445	TNFRSF8/JUN/SH3GLB1/GLUL/ATF3/EIF2AK2/RALB/MYD88/AIF1/PIM1/FYN/UPP1/PDK4/NAMPT/LYN/AQP3/LCN2/CASP5/CASP1/GABARAPL1/CRADD/GABARAPL2/CD68/CD40/HMOX1/SOD1	26
before vs after	GO:0042326	negative regulation of phosphorylation	33/767	468/18670	0.0018798	0.0263532	0.0217552	JUN/RGS2/ATF3/CALM2/RNF149/DNAJC10/PID1/RHOA/PARP14/SNCA/DUSP1/TNFAIP3/HSPB1/EPHA1/PRKDC/LYN/TRIB1/C9orf72/FBP1/CDKN1C/EIF3A/TIGAR/PTPN6/PEBP1/NOG/CD300A/SOCS3/MIDN/GADD45B/CDKN2D/BAX/NUP62/SAMSN1	33
before vs after	GO:0051090	regulation of DNA-binding transcription factor activity	31/767	432/18670	0.00194536	0.0269429	0.0222421	JUN/S100A9/AIM2/NLRC4/EIF2AK2/CYP1B1/SUMO1/MYD88/CX3CR1/LTF/PPP3CA/TNF/PIM1/TNFAIP3/SRI/BUD31/TMSB4X/CLU/TRIB1/JAK2/RPS6KA4/CARD16/ARID5B/TCF7L2/DDIT3/RGCC/FLOT2/HCK/CD40/HMOX1/APP	31
before vs after	GO:1903573	negative regulation of response to endoplasmic reticulum stress	7/767	44/18670	0.00195346	0.0269429	0.0222421	TXNDC12/UBE2J1/CLU/GRINA/UBXN1/TMBIM6/DERL2	7
before vs after	GO:0006979	response to oxidative stress	32/767	451/18670	0.00198295	0.027203	0.0224568	PRDX1/JUN/PRDX6/RHOB/CYP1B1/STAT1/SELENOK/SNCA/DUSP1/TNF/AIF1/FYN/VNN1/TNFAIP3/SOD2/CYCS/HSPB1/PRDX4/JAK2/TXN/LCN2/LDHA/PRDX5/APEX1/GCH1/HP/OSER1/ADA/HMOX1/NDUFA6/APP/SOD1	32
before vs after	GO:0010038	response to metal ion	27/767	362/18670	0.00216277	0.02882	0.0237916	C1QA/JUN/CALM2/SUMO1/SNCA/PPP3CA/CAMK2D/SPARC/DUSP1/RASA4/AQP3/FBP1/PTGES/PPP1CA/TCIRG1/KCNMA1/TIGAR/B2M/AQP9/FUS/MT1E/BSG/JUNB/CALR/HMOX1/APP/SOD1	27
before vs after	GO:0007015	actin filament organization	29/767	400/18670	0.00230495	0.0300878	0.0248383	ARHGEF10L/CAPZB/RHOC/HAX1/RHOB/RHOA/CD47/AIF1/ARPC1B/CAPZA2/EPHA1/TMSB4X/JAK2/C9orf72/RHOG/MICAL2/CDC42EP2/SHTN1/RGCC/GPR65/ARPIN/ALDOA/COTL1/PFN1/CDC42EP4/DSTN/HCK/RAC2/CDC42EP1	29
before vs after	GO:0002437	inflammatory response to antigenic stimulus	7/767	46/18670	0.00254186	0.0321948	0.0265776	FCER1G/FCGR2B/RBPJ/HLA-E/TNF/CD6/CD68	7
before vs after	GO:0110053	regulation of actin filament organization	21/767	261/18670	0.0026663	0.032777	0.0270582	ARHGEF10L/CAPZB/RHOC/HAX1/RHOA/CD47/ARPC1B/CAPZA2/EPHA1/TMSB4X/C9orf72/CDC42EP2/RGCC/GPR65/ARPIN/COTL1/PFN1/CDC42EP4/DSTN/HCK/CDC42EP1	21
before vs after	GO:0035019	somatic stem cell population maintenance	9/767	72/18670	0.00267088	0.032777	0.0270582	LBH/ZFP36L2/HES1/RBPJ/EPHA1/POLR2K/BCL9L/POLR2C/NOG	9
before vs after	GO:0002467	germinal center formation	4/767	15/18670	0.00268391	0.032777	0.0270582	BCL6/TNFAIP3/ADA/BCL3	4
before vs after	GO:0033151	V(D)J recombination	4/767	15/18670	0.00268391	0.032777	0.0270582	LEF1/TCF7/PRKDC/BCL11B	4
before vs after	GO:0045342	MHC class II biosynthetic process	4/767	15/18670	0.00268391	0.032777	0.0270582	SLC11A1/JAK2/CIITA/AZU1	4
before vs after	GO:0048569	post-embryonic animal organ development	4/767	15/18670	0.00268391	0.032777	0.0270582	LDHA/BCL11B/MYO1E/BAX	4
before vs after	GO:0150146	cell junction disassembly	4/767	15/18670	0.00268391	0.032777	0.0270582	C1QA/C1QC/C1QB/CX3CR1	4
before vs after	GO:0062197	cellular response to chemical stress	26/767	350/18670	0.00273222	0.0329735	0.0272205	PRDX1/JUN/PRDX6/RHOB/CYP1B1/MYLK/SNCA/TNF/AIF1/FYN/VNN1/TNFAIP3/SOD2/CYCS/HSPB1/AKR1B1/JAK2/TXN/LCN2/PRDX5/DDIT3/APEX1/GCH1/OSER1/HMOX1/SOD1	26
before vs after	GO:1902991	regulation of amyloid precursor protein catabolic process	6/767	35/18670	0.0027599	0.0331512	0.0273671	TNF/CLU/LYN/FLOT2/FKBP1A/APP	6
before vs after	GO:0019693	ribose phosphate metabolic process	30/767	424/18670	0.00281185	0.0336961	0.027817	THEM4/PMVK/COX5B/DBI/KYNU/PID1/RHOA/SNCA/PAPSS1/PDE5A/ACSL1/HK3/UPP1/PDK4/DLD/GIMAP7/TMSB4X/PGK1/FBP1/SLC2A6/LDHA/PFKFB3/PGAM1/TIGAR/ALDOA/ATP5PD/EIF6/ACOT8/NUP62/APP	30
before vs after	GO:0032970	regulation of actin filament-based process	28/767	388/18670	0.0029012	0.0345243	0.0285006	ARHGEF10L/CAPZB/RHOC/HAX1/RHOB/CCDC88A/SUMO1/RHOA/CD47/CAMK2D/SRI/ARPC1B/CAPZA2/EPHA1/TMSB4X/C9orf72/RHOG/CDC42EP2/ARHGDIB/RGCC/GPR65/ARPIN/COTL1/PFN1/CDC42EP4/DSTN/HCK/CDC42EP1	28
before vs after	GO:0032386	regulation of intracellular transport	27/767	370/18670	0.00293167	0.0348059	0.0287331	LDLRAP1/FGR/SH3GLB1/HAX1/FCER1G/TRIM58/UBE2D3/UBE2J1/SNX3/FYN/INSIG1/BCAP31/PCM1/LYN/TXN/EHD1/TCF7L2/ANXA2/DERL2/CD300A/OAZ1/STXBP2/NUCB1/NUP62/BID/HMOX1/RAC2	27
before vs after	GO:0071902	positive regulation of protein serine/threonine kinase activity	25/767	334/18670	0.0029552	0.035004	0.0288967	CKS1B/LAMTOR2/EIF2AK2/CALM2/RALB/LTF/RHOA/MAPKAPK3/SNCA/LAMTOR3/PDE5A/ACSL1/TNF/PIK3CG/NRG1/JAK2/MAP3K8/CCND2/DAZAP2/RGCC/FAM20A/CD40/GADD45B/C5AR1/SOD1	25
before vs after	GO:0002507	tolerance induction	5/767	25/18670	0.00309336	0.0359743	0.0296977	HLA-E/TNFAIP3/LYN/CD3E/LILRB2	5
before vs after	GO:0002719	negative regulation of cytokine production involved in immune response	5/767	25/18670	0.00309336	0.0359743	0.0296977	BCL6/TNF/JAK3/LILRB1/HMOX1	5
before vs after	GO:0019430	removal of superoxide radicals	5/767	25/18670	0.00309336	0.0359743	0.0296977	PRDX1/TNF/SOD2/GCH1/SOD1	5
before vs after	GO:0090025	regulation of monocyte chemotaxis	5/767	25/18670	0.00309336	0.0359743	0.0296977	DUSP1/AIF1/PLA2G7/LYN/FPR2	5
before vs after	GO:0002367	cytokine production involved in immune response	11/767	102/18670	0.00311624	0.0360764	0.029782	FCER1G/CD55/SLC11A1/BCL6/HLA-E/TNF/B2M/JAK3/FFAR2/LILRB1/HMOX1	11
before vs after	GO:0010522	regulation of calcium ion transport into cytosol	11/767	102/18670	0.00311624	0.0360764	0.029782	CALM2/SNCA/CAMK2D/FYN/SRI/LYN/PTPN6/TMBIM6/FKBP1A/LIME1/BAX	11
before vs after	GO:0030705	cytoskeleton-dependent intracellular transport	16/767	180/18670	0.00313038	0.0361356	0.0298308	TRIM58/CCDC88A/IFT57/DST/HSPB1/PCM1/IFT74/BLOC1S2/TUBA1B/TUBA1A/BLOC1S1/FLOT2/DYNLRB1/AP3D1/APP/SOD1	16
before vs after	GO:0001895	retina homeostasis	9/767	74/18670	0.00322578	0.0366802	0.0302804	PRDX1/LTF/ACTB/HSPB1/CDH23/MDM1/LYZ/B2M/SOD1	9
before vs after	GO:0032233	positive regulation of actin filament bundle assembly	8/767	61/18670	0.0033583	0.0375618	0.0310082	ARHGEF10L/RHOC/RHOA/CD47/EPHA1/RGCC/GPR65/PFN1	8
before vs after	GO:0016052	carbohydrate catabolic process	17/767	198/18670	0.00338907	0.0376997	0.031122	HK3/MGAM/PGK1/ALDH1A1/FBP1/SLC2A6/LDHA/PPP1CA/PFKFB3/PGAM1/TIGAR/MAN2C1/ALDOA/EIF6/MAN2B1/NUP62/APP	17
before vs after	GO:0034599	cellular response to oxidative stress	23/767	302/18670	0.00343889	0.0378674	0.0312605	PRDX1/JUN/PRDX6/RHOB/CYP1B1/SNCA/TNF/AIF1/FYN/VNN1/TNFAIP3/SOD2/CYCS/HSPB1/JAK2/TXN/LCN2/PRDX5/APEX1/GCH1/OSER1/HMOX1/SOD1	23
before vs after	GO:0006837	serotonin transport	4/767	16/18670	0.00346335	0.0378674	0.0312605	FCER1G/SNCA/P2RX1/LILRB1	4
before vs after	GO:0010225	response to UV-C	4/767	16/18670	0.00346335	0.0378674	0.0312605	CARD16/YY1/ST20/BCL3	4
before vs after	GO:1990000	amyloid fibril formation	4/767	16/18670	0.00346335	0.0378674	0.0312605	CLU/B2M/FKBP1A/APP	4
before vs after	GO:0034976	response to endoplasmic reticulum stress	22/767	285/18670	0.00354621	0.0386908	0.0319402	TXNDC12/JUN/FCGR2B/ATF3/EIF2AK2/AUP1/DNAJC10/SELENOK/SERP1/UBE2J1/BCAP31/CLU/GRINA/ERP44/UBXN1/TMBIM6/DDIT3/DERL2/SDF2/CALR/BAX/UFD1	22
before vs after	GO:0071887	leukocyte apoptotic process	11/767	104/18670	0.00362469	0.039379	0.0325084	FCER1G/BCL6/IL7R/TSC22D3/LYN/CTSL/CD3G/ADA/JAK3/BAX/LILRB1	11
before vs after	GO:0031330	negative regulation of cellular catabolic process	20/767	253/18670	0.00405768	0.0433469	0.0357839	RPS7/SLC11A1/MYD88/SNCA/UBE2J1/NAMPT/PIK3CG/TIMP1/SDCBP/UBXN1/TIGAR/HNRNPC/ANXA2/VPS35/HP/GABARAPL2/DERL2/ZFP36/NOP53/HMOX1	20
before vs after	GO:0010718	positive regulation of epithelial to mesenchymal transition	7/767	50/18670	0.00411795	0.0438078	0.0361645	LEF1/ZNF703/SDCBP/OLFM1/BCL9L/TCF7L2/RGCC	7
before vs after	GO:0032956	regulation of actin cytoskeleton organization	25/767	343/18670	0.00416925	0.0442615	0.036539	ARHGEF10L/CAPZB/RHOC/HAX1/RHOB/CCDC88A/RHOA/CD47/ARPC1B/CAPZA2/EPHA1/TMSB4X/C9orf72/RHOG/CDC42EP2/ARHGDIB/RGCC/GPR65/ARPIN/COTL1/PFN1/CDC42EP4/DSTN/HCK/CDC42EP1	25
before vs after	GO:0042136	neurotransmitter biosynthetic process	11/767	106/18670	0.00419741	0.0444427	0.0366886	CYP1B1/CX3CR1/CD47/TNF/AIF1/DDAH2/GLA/CLU/JAK2/GCH1/ACP5	11
before vs after	GO:0048660	regulation of smooth muscle cell proliferation	15/767	169/18670	0.00420776	0.0444427	0.0366886	LDLRAP1/JUN/STAT1/TNF/AIF1/TNFAIP3/SOD2/NAMPT/AKR1B1/PRKDC/TRIB1/JAK2/TCF7L2/PTGIR/HMOX1	15
before vs after	GO:0048678	response to axon injury	9/767	77/18670	0.00422394	0.0444427	0.0366886	JUN/NREP/AIF1/LYN/JAK2/TYROBP/BAX/LGALS1/SOD1	9
before vs after	GO:1903523	negative regulation of blood circulation	6/767	38/18670	0.00422974	0.0444427	0.0366886	PDE5A/SRI/PIK3CG/JAK2/ADM/GRK2	6
before vs after	GO:0048143	astrocyte activation	5/767	27/18670	0.00439247	0.0456835	0.0377128	C1QA/TNF/C5AR1/FPR2/APP	5
before vs after	GO:0071450	cellular response to oxygen radical	5/767	27/18670	0.00439247	0.0456835	0.0377128	PRDX1/TNF/SOD2/GCH1/SOD1	5
before vs after	GO:0071451	cellular response to superoxide	5/767	27/18670	0.00439247	0.0456835	0.0377128	PRDX1/TNF/SOD2/GCH1/SOD1	5
before vs after	GO:1902905	positive regulation of supramolecular fiber organization	17/767	204/18670	0.00458582	0.0474388	0.0391619	ARHGEF10L/RHOC/RHOA/CD47/ARPC1B/EPHA1/CLU/CDC42EP2/RGCC/GPR65/ARPIN/PFN1/CDC42EP4/DSTN/HCK/CDC42EP1/APP	17
before vs after	GO:0007566	embryo implantation	7/767	51/18670	0.0046076	0.0474388	0.0391619	TIMP1/FKBP4/ARHGDIB/VMP1/BSG/CALR/SOD1	7
before vs after	GO:0048659	smooth muscle cell proliferation	15/767	171/18670	0.00469342	0.0481287	0.0397315	LDLRAP1/JUN/STAT1/TNF/AIF1/TNFAIP3/SOD2/NAMPT/AKR1B1/PRKDC/TRIB1/JAK2/TCF7L2/PTGIR/HMOX1	15
before vs after	GO:0000045	autophagosome assembly	10/767	93/18670	0.00482164	0.0490229	0.0404697	SH3GLB1/RALB/ATG3/RAB7A/UBXN2B/C9orf72/GABARAPL1/ULK3/GABARAPL2/VMP1	10
before vs health	GO:0043312	neutrophil degranulation	33/171	485/18670	1.24392e-19	1.92076e-16	1.72633e-16	FGR/CD53/CD58/S100A11/S100A9/LAMTOR2/FCER1G/FCGR2A/HSPA6/FCGR3B/PRDX6/CD55/RAB10/YPEL5/SLC11A1/CMTM6/ACAA1/LTF/RHOA/CD47/RAB7A/GYG1/S100P/PPBP/PLAC8/LAMTOR3/CYSTM1/HK3/VNN1/RNASET2/MGAM/PRDX4/GLA/ASAH1/SDCBP/FABP5/OSTF1/ERP44/LCN2/AGPAT2/CTSD/RHOG/FTH1/TMEM179B/TCIRG1/CTSC/GDI2/ALOX5/TSPAN14/PGAM1/PTPN6/C3AR1/CLEC12A/CD63/GNS/RAP1B/LYZ/LTA4H/SERPINA1/SNAP23/B2M/ANXA2/ATP6V0C/CPPED1/ALDOA/HP/COTL1…	33
before vs health	GO:0002283	neutrophil activation involved in immune response	33/171	488/18670	1.50182e-19	1.92076e-16	1.72633e-16	FGR/CD53/CD58/S100A11/S100A9/LAMTOR2/FCER1G/FCGR2A/HSPA6/FCGR3B/PRDX6/CD55/RAB10/YPEL5/SLC11A1/CMTM6/ACAA1/LTF/RHOA/CD47/RAB7A/GYG1/S100P/PPBP/PLAC8/LAMTOR3/CYSTM1/HK3/VNN1/RNASET2/MGAM/PRDX4/GLA/ASAH1/SDCBP/FABP5/OSTF1/ERP44/LCN2/AGPAT2/CTSD/RHOG/FTH1/TMEM179B/TCIRG1/CTSC/GDI2/ALOX5/TSPAN14/PGAM1/PTPN6/C3AR1/CLEC12A/CD63/GNS/RAP1B/LYZ/LTA4H/SERPINA1/SNAP23/B2M/ANXA2/ATP6V0C/CPPED1/ALDOA/HP/COTL1…	33
before vs health	GO:0042119	neutrophil activation	33/171	498/18670	2.78751e-19	1.92076e-16	1.72633e-16	FGR/CD53/CD58/S100A11/S100A9/LAMTOR2/FCER1G/FCGR2A/HSPA6/FCGR3B/FCGR2B/PRDX6/CD55/RAB10/YPEL5/SLC11A1/CMTM6/ACAA1/LTF/RHOA/CD47/RAB7A/GYG1/S100P/PPBP/PLAC8/LAMTOR3/CYSTM1/HK3/VNN1/RNASET2/MGAM/PRDX4/GLA/ASAH1/SDCBP/FABP5/OSTF1/ERP44/LCN2/AGPAT2/CTSD/RHOG/FTH1/TMEM179B/TCIRG1/CTSC/GDI2/ALOX5/TSPAN14/PGAM1/PTPN6/C3AR1/CLEC12A/CD63/GNS/RAP1B/LYZ/LTA4H/SERPINA1/SNAP23/B2M/ANXA2/ATP6V0C/CPPED1/ALDOA/H…	33
before vs health	GO:0002446	neutrophil mediated immunity	33/171	499/18670	2.963e-19	1.92076e-16	1.72633e-16	FGR/CD53/CD58/S100A11/S100A9/LAMTOR2/FCER1G/FCGR2A/HSPA6/FCGR3B/PRDX6/CD55/RAB10/YPEL5/SLC11A1/CMTM6/ACAA1/LTF/RHOA/CD47/RAB7A/GYG1/S100P/PPBP/PLAC8/LAMTOR3/CYSTM1/HK3/VNN1/RNASET2/MGAM/PRDX4/GLA/ASAH1/SDCBP/FABP5/OSTF1/ERP44/LCN2/AGPAT2/CTSD/RHOG/FTH1/TMEM179B/TCIRG1/CTSC/GDI2/ALOX5/TSPAN14/PGAM1/PTPN6/C3AR1/CLEC12A/CD63/GNS/RAP1B/LYZ/LTA4H/SERPINA1/SNAP23/B2M/ANXA2/ATP6V0C/CPPED1/ALDOA/HP/COTL1…	33
before vs health	GO:0019882	antigen processing and presentation	20/171	226/18670	2.3149e-14	1.20051e-11	1.07899e-11	CAPZB/FCGR1B/FCER1G/FCGR2B/RAB10/CD8A/SLC11A1/RAB7A/HLA-E/PSMB8/HLA-DMB/CAPZA2/AP1S2/BCAP31/DCTN3/CTSL/CTSD/SNAP23/B2M/PSMB6/CD68/OSBPL1A/AP3D1/CALR/IFI30/LILRB2	20
before vs health	GO:0060333	interferon-gamma-mediated signaling pathway	10/171	91/18670	1.08218e-08	2.33842e-06	2.10171e-06	FCGR1B/FCGR1A/HLA-DRA/HLA-DQA1/HLA-DQB1/HLA-DPB1/B2M/CIITA/SOCS3/IFNGR2	10
before vs health	GO:0002449	lymphocyte mediated immunity	14/171	352/18670	4.66113e-06	0.000863309	0.000775921	C1QA/C1QC/C1QB/PRDX1/CD1C/CD1E/CD55/CD74/HLA-DQB1/CLU/CTSC/BATF/B2M/IGLV3-19	14
before vs health	GO:0002697	regulation of immune effector process	16/171	462/18670	5.62821e-06	0.00097293	0.000874446	C1QA/C1QC/C1QB/FGR/AIM2/FCER1G/FCGR2B/CD55/RIF1/STAT1/SELENOK/NFKBIZ/CD47/BCL6/IL7R/IRF4/HLA-E/TNF/C2/HLA-DMB/TNFAIP3/CLU/PRKDC/LYN/PTPN6/C3AR1/TMBIM6/B2M/RARA/CD300A/RNF125/CD40/STXBP2/PGLYRP2/JAK3/FFAR2/TYROBP/RPS19/C5AR1/NOP53/LILRB1/UFD1/IGLV2-23/HMOX1/RAC2	16
before vs health	GO:0002460	adaptive immune response based on somatic recombination of immune receptors built from immunoglobulin superfamily domains	14/171	361/18670	6.22249e-06	0.000974036	0.00087544	C1QA/C1QC/C1QB/FCER1G/FCGR2B/CD55/CD8A/RIF1/SLC11A1/NFKBIZ/BCL6/LEF1/IL7R/IRF4/HLA-E/TNF/C2/TNFAIP3/CLU/TCIRG1/CTSC/PTPN6/B2M/SPN/ADA/CD40/JAK3/BCL3/LILRB1/IGLV2-23	14
before vs health	GO:0010561	negative regulation of glycoprotein biosynthetic process	4/171	15/18670	8.57166e-06	0.00123479	0.0011098	TMEM59/ITM2C/ITM2B/ACOT8/JAK3	4
before vs health	GO:0051238	sequestering of metal ion	4/171	16/18670	1.13473e-05	0.00154861	0.00139185	S100A9/SRI/LCN2/FTH1/AP3D1/FTL	4
before vs health	GO:0006959	humoral immune response	13/171	356/18670	2.53673e-05	0.00311698	0.00280147	C1QA/C1QC/C1QB/HMGN2/S100A9/ITLN1/FCGR2B/CD55/SLC11A1/LTF/RBPJ/PF4V1/PPBP/HLA-E/TNF/C2/PDZD11/CLU/LCN2/PTPN6/C3AR1/LYZ/RGCC/AZU1/CFD/PGLYRP2/RPS19/BCL3/C5AR1/IGLV2-23	13
before vs health	GO:0050671	positive regulation of lymphocyte proliferation	8/171	130/18670	2.64457e-05	0.00311698	0.00280147	CD55/CD74/HLA-DMB/HLA-DPB1/GPR183/PYCARD/JAK3/LILRB2	8
before vs health	GO:0032946	positive regulation of mononuclear cell proliferation	8/171	131/18670	2.79486e-05	0.0031509	0.00283196	CD55/CD74/HLA-DMB/HLA-DPB1/GPR183/PYCARD/JAK3/LILRB2	8
before vs health	GO:0002577	regulation of antigen processing and presentation	4/171	20/18670	2.93549e-05	0.00317155	0.00285052	CD74/HLA-DOA/PYCARD/LILRB2	4
before vs health	GO:0098869	cellular oxidant detoxification	7/171	102/18670	4.25196e-05	0.00419592	0.0037712	PRDX1/S100A9/PRDX6/SELENOT/TNF/SOD2/PRDX4/TXN/PRDX5/GCH1/HP/SELENOW/SOD1	7
before vs health	GO:2001056	positive regulation of cysteine-type endopeptidase activity	8/171	149/18670	6.99623e-05	0.006479	0.00582317	S100A9/S100A8/CTSD/FAS/LGMN/RPS27L/ST20/PYCARD	8
before vs health	GO:0098883	synapse pruning	3/171	11/18670	0.00011802	0.0102009	0.00916829	C1QA/C1QC/C1QB/CX3CR1	3
before vs health	GO:0000041	transition metal ion transport	7/171	124/18670	0.000146477	0.0118351	0.0106371	ATP6V0B/SLC39A1/SLC11A1/LTF/ATP6V0E1/SFXN1/ATP6V1C1/SLC31A2/LCN2/FTH1/TCIRG1/FKBP4/B2M/ATP6V0C/FTL/TCN2	7
before vs health	GO:0046596	regulation of viral entry into host cell	4/171	30/18670	0.000154592	0.0118351	0.0106371	CD74/FCN1/IFITM2/IFITM3	4
before vs health	GO:0006898	receptor-mediated endocytosis	11/171	314/18670	0.000155185	0.0118351	0.0106371	FCGR1B/FCGR1A/STAB1/AHI1/CLU/ADM/CD63/B2M/HP/FPR2/IGLV3-19	11
before vs health	GO:0002576	platelet degranulation	7/171	128/18670	0.000178401	0.0131851	0.0118505	FCER1G/PPBP/SPARC/F13A1/TMSB4X/TIMP1/MAGED2/CLU/LYN/CD63/VTI1B/SERPINA1/ALDOA/P2RX1/ITGA2B/PECAM1/CFD/STXBP2/APP/SOD1	7
before vs health	GO:0017001	antibiotic catabolic process	5/171	58/18670	0.000188141	0.0131851	0.0118505	PRDX1/NPL/PRDX4/PRDX5/HP	5
before vs health	GO:0042744	hydrogen peroxide catabolic process	4/171	32/18670	0.000199978	0.0136438	0.0122627	PRDX1/PRDX6/SNCA/PRDX4/PRDX5/HP	4
before vs health	GO:0006956	complement activation	8/171	175/18670	0.000213314	0.0136438	0.0122627	C1QA/C1QC/C1QB/CD55/CLU/FCN1/CFD/IGLV3-19	8
before vs health	GO:0055076	transition metal ion homeostasis	7/171	133/18670	0.000225986	0.013952	0.0125397	S100A9/S100A8/SRI/SLC31A2/B2M/FTL/HMOX1	7
before vs health	GO:2001044	regulation of integrin-mediated signaling pathway	3/171	14/18670	0.000255142	0.0147018	0.0132137	TIMP1/CD63/CD177	3
before vs health	GO:0072593	reactive oxygen species metabolic process	10/171	284/18670	0.000297259	0.016367	0.0147102	PRDX1/PRDX6/CYP1B1/PID1/CX3CR1/RHOA/CD47/SNCA/TNF/AIF1/DDAH2/FYN/SOD2/PDK4/PRDX4/GLA/CLU/JAK2/PRDX5/TIGAR/GCH1/HP/EIF6/ACP5/NDUFA13/TYROBP/FPR2/RAC2/SOD1	10
before vs health	GO:0051604	protein maturation	10/171	285/18670	0.000305672	0.016367	0.0147102	ECE1/TMEM59/ADAMTS2/TSPAN33/PRDX4/TSPAN14/ISCA2/LGMN/APH1B/PYCARD	10
before vs health	GO:0150146	cell junction disassembly	3/171	15/18670	0.000316784	0.016377	0.0147193	C1QA/C1QC/C1QB/CX3CR1	3
before vs health	GO:0051187	cofactor catabolic process	5/171	65/18670	0.000322109	0.016377	0.0147193	PRDX1/PRDX4/PRDX5/HP/HMOX1	5
before vs health	GO:0097193	intrinsic apoptotic signaling pathway	10/171	289/18670	0.000341343	0.0170212	0.0152983	E2F2/LCK/TXNDC12/S100A9/RPS7/CYP1B1/DNAJC10/SHISA5/SELENOK/TNF/VNN1/SOD2/STYXL1/HSPB1/BCAP31/CLU/PRKDC/GRINA/JAK2/VDAC2/TMBIM6/DDIT3/RPS27L/BCL2A1/CDKN2D/NDUFA13/PLEKHF1/PLAUR/BCL3/BAX/BID/HMOX1/SOD1	10
before vs health	GO:0052372	modulation by symbiont of entry into host	4/171	37/18670	0.000354428	0.0171429	0.0154077	CD74/FCN1/IFITM2/IFITM3	4
before vs health	GO:0042110	T cell activation	13/171	464/18670	0.000357007	0.0171429	0.0154077	RPL22/LCK/CD2/FCER1G/FCGR2B/CD55/ZFP36L2/CD8A/CD8B/ZAP70/SLC11A1/SATB1/RHOA/SELENOK/NFKBIZ/CD47/TIGIT/BCL6/HES1/PPP3CA/LEF1/PDE5A/IL7R/IL6ST/CAMK4/TCF7/IRF4/HLA-E/AIF1/HLA-DMB/FYN/THEMIS/VNN1/PIK3CG/PRKDC/LYN/PAG1/CD151/CD6/CD5/TCIRG1/CD3E/CD3D/CD3G/MAP3K8/VSIR/PTPN6/TESPA1/BCL11B/B2M/SPN/FLOT2/RARA/CD300A/FKBP1A/ADA/AP3D1/JAK3/BCL3/BAX/LILRB2/LILRB1/RAC2/LGALS1/SOD1	13
before vs health	GO:0070661	leukocyte proliferation	10/171	298/18670	0.000434464	0.0190943	0.0171615	FCGR2B/CD55/ZAP70/SLC11A1/SATB1/SELENOK/BCL6/HES1/LEF1/PDE5A/IL7R/IL6ST/HLA-E/LST1/AIF1/HLA-DMB/FYN/TNFAIP3/AHR/PIK3CG/CLU/LYN/CD151/CD6/TCIRG1/CD3E/VSIR/PTPN6/SPN/CD300A/ADA/CD40/JAK3/TYROBP/BAX/LILRB2/LILRB1/RAC2	10
before vs health	GO:0097237	cellular response to toxic substance	9/171	247/18670	0.000465731	0.019779	0.0177769	PRDX1/S100A9/PRDX6/RHOB/CYP1B1/SELENOT/TNF/TNFAIP3/SOD2/ACTB/PRDX4/TXN/LCN2/PRDX5/APEX1/GCH1/B2M/HP/OSER1/SELENOW/HMOX1/SOD1	9
before vs health	GO:0046916	cellular transition metal ion homeostasis	6/171	110/18670	0.000527639	0.0217169	0.0195187	S100A9/S100A8/SRI/SLC31A2/FTL/HMOX1	6
before vs health	GO:0051090	regulation of DNA-binding transcription factor activity	12/171	432/18670	0.000648893	0.025053	0.022517	JUN/S100A9/AIM2/NLRC4/EIF2AK2/CYP1B1/SUMO1/MYD88/CX3CR1/LTF/PPP3CA/TNF/PIM1/TNFAIP3/SRI/BUD31/TMSB4X/CLU/TRIB1/JAK2/RPS6KA4/CARD16/ARID5B/TCF7L2/DDIT3/RGCC/FLOT2/HCK/CD40/HMOX1/APP	12
before vs health	GO:0030449	regulation of complement activation	6/171	115/18670	0.000667628	0.025053	0.022517	C1QA/C1QC/C1QB/CD55/CLU/IGLV3-19	6
before vs health	GO:0022904	respiratory electron transport chain	6/171	117/18670	0.000731052	0.0259674	0.0233389	COX5B/NDUFB3/D2HGDH/NDUFB9/COX8A/COX6A1	6
before vs health	GO:0006123	mitochondrial electron transport, cytochrome c to oxygen	3/171	21/18670	0.000889329	0.0296362	0.0266363	COX5B/COX8A/COX6A1	3
before vs health	GO:0030574	collagen catabolic process	4/171	47/18670	0.000891485	0.0296362	0.0266363	ADAMTS2/CTSL/CTSD/MMP25	4
before vs health	GO:0001906	cell killing	7/171	168/18670	0.000918741	0.0300244	0.0269852	HMGN2/PRDX1/SLAMF7/FCGR2B/CD55/LTF/IL7R/HLA-E/CTSC/PTPN6/LYZ/B2M/AZU1/STXBP2/TYROBP/RPS19/LILRB1	7
before vs health	GO:0002269	leukocyte activation involved in inflammatory response	4/171	48/18670	0.000965648	0.0301038	0.0270566	C1QA/JUN/SNCA/TNF/AIF1/NAMPT/CLU/JAK2/CTSC/AZU1/TYROBP/C5AR1/FPR2/APP	4
before vs health	GO:0032928	regulation of superoxide anion generation	3/171	22/18670	0.00102285	0.0307638	0.0276497	ACP5/CD177/FPR2	3
before vs health	GO:0001913	T cell mediated cytotoxicity	4/171	49/18670	0.00104405	0.0307638	0.0276497	CD1C/CD1E/CTSC/B2M	4
before vs health	GO:0007159	leukocyte cell-cell adhesion	10/171	337/18670	0.00111631	0.0325234	0.0292312	LCK/S100A9/FCGR2B/CD55/ZAP70/CX3CR1/RHOA/SELENOK/NFKBIZ/CD47/TIGIT/BCL6/HES1/PDE5A/GOLPH3/IL7R/IL6ST/HLA-E/TNF/AIF1/HLA-DMB/FYN/VNN1/LYN/PAG1/CD6/CD5/CD3E/MAP3K8/VSIR/PTPN6/ITGB7/TESPA1/SELPLG/SPN/FLOT2/RARA/SKAP1/PECAM1/CD300A/ADA/AP3D1/JAK3/LILRB2/LILRB1/RAC2/LGALS1	10
before vs health	GO:0048260	positive regulation of receptor-mediated endocytosis	4/171	51/18670	0.00121406	0.0349785	0.0314379	AHI1/CLU/CD63/B2M	4
before vs health	GO:0002440	production of molecular mediator of immune response	9/171	286/18670	0.00131442	0.0374223	0.0336343	CD55/CD74/HLA-DQB1/TMBIM6/BATF/B2M/JAK3/IGLV3-19/HMOX1	9
before vs health	GO:0032602	chemokine production	5/171	89/18670	0.00135715	0.0378396	0.0340093	S100A9/S100A8/CD74/PYCARD/HMOX1	5
before vs health	GO:0002920	regulation of humoral immune response	6/171	134/18670	0.00147722	0.0407492	0.0366244	C1QA/C1QC/C1QB/CD55/CLU/IGLV3-19	6
before vs health	GO:0001916	positive regulation of T cell mediated cytotoxicity	3/171	26/18670	0.00168113	0.0449398	0.0403909	CD1C/CD1E/B2M	3
before vs health	GO:0045932	negative regulation of muscle contraction	3/171	27/18670	0.00187863	0.0482305	0.0433484	RGS2/PDE5A/SRI/PIK3CG/GRK2/KCNMA1/SOD1	3
before vs health	GO:0061900	glial cell activation	4/171	58/18670	0.00196144	0.0498629	0.0448156	C1QA/JUN/SNCA/TNF/AIF1/NAMPT/CLU/JAK2/CTSC/AZU1/TYROBP/C5AR1/FPR2/APP	4
before vs after	hsa05171	Coronavirus disease - COVID-19	46/436	232/8087	4.72291e-15	1.41215e-12	1.2031e-12	RPL22/C1QA/C1QC/C1QB/RPS8/JUN/FCGR2A/RPS7/EIF2AK2/RPL31/STAT1/RPL37A/MYD88/RPSA/RPL35A/RPL34/RPS3A/RPL37/IL6ST/RPS14/F13A1/TNF/C2/RPL10A/RPS12/RPS20/RPL7/RPLP2/RPS13/CASP1/C3AR1/OAS1/RPL21/RPS27L/RPL4/RPS2/RPL23A/CFD/RPS16/RPS19/C5AR1/RPL18/RPL13A/RPS11/IFNAR2/MX1	46
before vs after	hsa03010	Ribosome	27/436	158/8087	7.22093e-08	1.07953e-05	9.19719e-06	RPL22/RPS8/RPS7/RPL31/RPL37A/RPSA/RPL35A/RPL34/RPS3A/RPL37/RPS14/RPL10A/RPS12/RPS20/RPL7/RPLP2/RPS13/RPL21/RPS27L/RPL4/RPS2/RPL23A/RPS16/RPS19/RPL18/RPL13A/RPS11	27
before vs after	hsa04380	Osteoclast differentiation	23/436	128/8087	2.68694e-07	2.07661e-05	1.76919e-05	LCK/JUN/FCGR2A/FCGR3A/FCGR3B/FCGR2B/STAT1/PPP3CA/CAMK4/TNF/FYN/SOCS3/ACP5/JUNB/TYROBP/LILRA6/LILRB2/LILRA5/LILRA4/LILRA1/LILRB1/IFNAR2/IFNGR2	23
before vs after	hsa05152	Tuberculosis	28/436	180/8087	3.19441e-07	2.07661e-05	1.76919e-05	ATP6V0B/FCER1G/FCGR2A/FCGR3A/FCGR3B/FCGR2B/CALM2/STAT1/MYD88/RHOA/RAB7A/TLR1/PPP3CA/CAMK2D/TNF/HLA-DMB/CYCS/JAK2/CTSD/TCIRG1/CALML4/ATP6V0C/CIITA/RFXANK/BAX/BID/IL10RB/IFNGR2	28
before vs after	hsa05340	Primary immunodeficiency	12/436	38/8087	3.8963e-07	2.07661e-05	1.76919e-05	LCK/CD8A/CD8B/ZAP70/IL7R/CD3E/CD3D/CIITA/ADA/CD40/JAK3/RFXANK	12
before vs after	hsa05167	Kaposi sarcoma-associated herpesvirus infection	29/436	193/8087	4.1671e-07	2.07661e-05	1.76919e-05	E2F2/JUN/GNG5/EIF2AK2/CALM2/STAT1/ATG3/PPP3CA/LEF1/IL6ST/TCF7/HLA-E/CYCS/PIK3CG/LYN/JAK2/GNG10/TCF7L2/CLEC2B/GABARAPL1/GNG2/CALML4/GABARAPL2/GNGT2/HCK/ZFP36/BAX/BID/IFNAR2	29
before vs after	hsa05169	Epstein-Barr virus infection	29/436	202/8087	1.10137e-06	4.70442e-05	4.00799e-05	E2F2/JUN/CD58/CD247/EIF2AK2/STAT1/MYD88/HES1/RBPJ/HLA-E/TNF/HLA-DMB/TNFAIP3/CYCS/LYN/DDB2/CD3E/CD3D/CD3G/CCND2/OAS1/B2M/CD40/GADD45B/CALR/JAK3/BAX/BID/IFNAR2	29
before vs after	hsa04142	Lysosome	21/436	128/8087	4.11666e-06	0.00015386	0.000131083	LAPTM5/ATP6V0B/LAPTM4A/SLC11A1/AP1S2/GLA/IDS/ASAH1/CTSL/CTSD/TCIRG1/CTSC/CD63/GNS/ATP6V0C/CD68/AP3D1/ACP5/MAN2B1/NAPSA/ARSA	21
before vs after	hsa05132	Salmonella infection	31/436	249/8087	9.95881e-06	0.000330854	0.000281875	JUN/RHOB/NLRC4/MYD88/RHOA/RAB7A/LEF1/SNX18/TCF7/TNF/ACTB/CYCS/ARPC1B/PIK3CG/LY96/DCTN3/TXN/RHOG/CASP5/CASP1/TCF7L2/TUBA1B/TUBA1A/ANXA2/PFN1/MYL12A/MYL12B/DYNLRB1/MYL9/TUBB1/BAX	31
before vs after	hsa04659	Th17 cell differentiation	17/436	107/8087	5.19849e-05	0.00155435	0.00132425	LCK/JUN/CD247/ZAP70/STAT1/PPP3CA/IL6ST/IRF4/HLA-DMB/AHR/JAK2/CD3E/CD3D/CD3G/RARA/JAK3/IFNGR2	17
before vs after	hsa04611	Platelet activation	18/436	124/8087	0.000106428	0.0026676	0.0022727	FCER1G/FCGR2A/RHOA/MYLK/GP9/FYN/ACTB/PIK3CG/TBXAS1/LYN/PPP1CA/RAP1B/SNAP23/P2RX1/ITGA2B/MYL12A/MYL12B/PTGIR	18
before vs after	hsa04662	B cell receptor signaling pathway	14/436	82/8087	0.000107061	0.0026676	0.0022727	JUN/FCGR2B/PPP3CA/LYN/PIK3AP1/PTPN6/CD79B/LILRA6/LILRB2/LILRA5/LILRA4/LILRA1/LILRB1/RAC2	14
before vs after	hsa05235	PD-L1 expression and PD-1 checkpoint pathway in cancer	14/436	89/8087	0.000263024	0.00604956	0.005154	LCK/JUN/CD247/BATF3/ZAP70/STAT1/MYD88/PPP3CA/JAK2/CD3E/CD3D/CD3G/PTPN6/IFNGR2	14
before vs after	hsa04658	Th1 and Th2 cell differentiation	14/436	92/8087	0.000374458	0.00799735	0.00681344	LCK/JUN/CD247/ZAP70/STAT1/RBPJ/PPP3CA/HLA-DMB/JAK2/CD3E/CD3D/CD3G/JAK3/IFNGR2	14
before vs after	hsa04660	T cell receptor signaling pathway	15/436	104/8087	0.000423913	0.00845	0.00719908	LCK/JUN/CD247/CD8A/CD8B/ZAP70/RHOA/PPP3CA/TNF/FYN/CD3E/CD3D/CD3G/MAP3K8/PTPN6	15
before vs after	hsa05162	Measles	18/436	139/8087	0.000455529	0.0085127	0.0072525	JUN/HSPA6/FCGR2B/EIF2AK2/STAT1/MYD88/TNFAIP3/CYCS/CD3E/CD3D/CD3G/CCND2/OAS1/JAK3/BAX/BID/IFNAR2/MX1	18
before vs after	hsa05150	Staphylococcus aureus infection	14/436	96/8087	0.000583964	0.0102709	0.00875043	C1QA/C1QC/C1QB/FCGR2A/FCGR3A/FCGR3B/FCGR2B/C2/HLA-DMB/C3AR1/SELPLG/CFD/C5AR1/FPR2	14
before vs after	hsa04650	Natural killer cell mediated cytotoxicity	17/436	131/8087	0.000635268	0.0105525	0.00899034	LCK/FCER1G/FCGR3A/FCGR3B/CD247/ZAP70/PPP3CA/HLA-E/TNF/FYN/PTPN6/ICAM2/TYROBP/BID/RAC2/IFNAR2/IFNGR2	17
before vs after	hsa05133	Pertussis	12/436	76/8087	0.000690121	0.0108603	0.00925259	C1QA/C1QC/C1QB/JUN/CALM2/MYD88/RHOA/TNF/C2/LY96/CASP1/CALML4	12
before vs after	hsa04640	Hematopoietic cell lineage	14/436	99/8087	0.000800022	0.0119603	0.0101898	CD2/CD55/CD8A/CD8B/GP9/IL7R/TNF/HLA-DMB/IL3RA/CD5/CD3E/CD3D/CD3G/ITGA2B	14
before vs after	hsa04612	Antigen processing and presentation	12/436	78/8087	0.000876314	0.012477	0.01063	HSPA6/CD8A/CD8B/HLA-E/TNF/HLA-DMB/CTSL/B2M/CIITA/CALR/IFI30/RFXANK	12
before vs after	hsa04514	Cell adhesion molecules	18/436	149/8087	0.00104831	0.0142475	0.0121384	CD58/CD2/CD8A/CD8B/TIGIT/HLA-E/HLA-DMB/CD99/CD6/VSIR/ITGB7/SELPLG/SPN/ICAM2/PECAM1/SIGLEC1/CD40/ICAM3	18
before vs after	hsa04145	Phagosome	18/436	152/8087	0.0013217	0.0171821	0.0146385	ATP6V0B/FCGR2A/FCGR3A/FCGR3B/FCGR2B/RAB7A/ATP6V0E1/HLA-E/HLA-DMB/ACTB/ATP6V1C1/CTSL/TCIRG1/TUBA1B/TUBA1A/ATP6V0C/TUBB1/CALR	18
before vs after	hsa04062	Chemokine signaling pathway	21/436	192/8087	0.00151677	0.0188965	0.0160991	FGR/GNG5/STAT1/CX3CR1/RHOA/PF4V1/PPBP/GRK6/PIK3CG/CXCR3/LYN/JAK2/GNG10/GRK2/RAP1B/GNG2/CXCL16/GNGT2/HCK/JAK3/RAC2	21
before vs after	hsa05020	Prion disease	27/436	273/8087	0.00159461	0.0190716	0.0162483	C1QA/C1QC/C1QB/HSPA6/COX5B/NDUFB3/PPP3CA/TNF/FYN/NDUFA4/CYCS/SLC25A6/NDUFB6/SDHD/VDAC2/TUBA1B/TUBA1A/DDIT3/COX6A1/PSMB6/ATP5PD/TUBB1/NDUFA13/BAX/RAC2/NDUFA6/SOD1	27
before vs after	hsa04610	Complement and coagulation cascades	12/436	85/8087	0.00188751	0.0211595	0.0180271	C1QA/C1QC/C1QB/CD55/F13A1/C2/CLU/C3AR1/SERPINA1/CFD/PLAUR/C5AR1	12
before vs after	hsa05012	Parkinson disease	25/436	249/8087	0.00191073	0.0211595	0.0180271	CALM2/COX5B/NDUFB3/SNCA/CAMK2D/DUSP1/UBE2J1/NDUFA4/CYCS/SLC25A6/NDUFB6/TXN/SDHD/VDAC2/TUBA1B/TUBA1A/DDIT3/COX6A1/CALML4/PSMB6/ATP5PD/TUBB1/NDUFA13/BAX/NDUFA6	25
before vs after	hsa04217	Necroptosis	18/436	159/8087	0.00220297	0.0235246	0.020042	GLUL/EIF2AK2/STAT1/CAMK2D/TNF/TNFAIP3/SLC25A6/JAK2/CHMP5/FTH1/CASP1/VDAC2/JAK3/BAX/FTL/BID/IFNAR2/IFNGR2	18
before vs after	hsa05170	Human immunodeficiency virus 1 infection	22/436	212/8087	0.0023249	0.0239706	0.020422	JUN/GNG5/CD247/CALM2/MYD88/PPP3CA/HLA-E/TNF/CYCS/AP1S2/GNG10/CD3E/CD3D/CD3G/GNG2/B2M/CALML4/GNGT2/CALR/BAX/BID/RAC2	22
before vs after	hsa05140	Leishmaniasis	11/436	77/8087	0.00262063	0.0257646	0.0219504	JUN/FCGR2A/FCGR3A/FCGR3B/STAT1/MYD88/TNF/HLA-DMB/JAK2/PTPN6/IFNGR2	11
before vs after	hsa05145	Toxoplasmosis	14/436	112/8087	0.00267124	0.0257646	0.0219504	HSPA6/STAT1/MYD88/TNF/HLA-DMB/CYCS/PIK3CG/LY96/JAK2/ALOX5/CIITA/CD40/IL10RB/IFNGR2	14
before vs after	hsa04621	NOD-like receptor signaling pathway	19/436	181/8087	0.00397116	0.0371055	0.0316125	JUN/AIM2/NLRC4/STAT1/MYD88/RHOA/TNF/TNFAIP3/NAMPT/TXN/CASP5/CASP1/CARD16/VDAC2/GABARAPL1/OAS1/GABARAPL2/NLRP1/IFNAR2	19
before vs after	hsa05416	Viral myocarditis	9/436	60/8087	0.00450995	0.0408629	0.0348137	CD55/HLA-E/HLA-DMB/FYN/ACTB/CYCS/CD40/BID/RAC2	9
before vs after	hsa05164	Influenza A	18/436	171/8087	0.00484383	0.0425972	0.0362912	EIF2AK2/STAT1/MYD88/TNF/HLA-DMB/ACTB/CYCS/SLC25A6/JAK2/CASP1/OAS1/CIITA/SOCS3/BAX/BID/IFNAR2/IFNGR2/MX1	18
before vs health	hsa05150	Staphylococcus aureus infection	13/100	96/8087	1.23514e-10	1.37817e-08	1.16208e-08	C1QA/C1QC/C1QB/FCGR1A/HLA-DRA/HLA-DQA1/HLA-DQB1/HLA-DMB/HLA-DMA/HLA-DOA/HLA-DPB1/CFD/FPR2	13
before vs health	hsa04612	Antigen processing and presentation	12/100	78/8087	1.44311e-10	1.37817e-08	1.16208e-08	CD74/HLA-DRA/HLA-DQA1/HLA-DQB1/HLA-DMB/HLA-DMA/HLA-DOA/HLA-DPB1/CTSL/LGMN/B2M/CIITA	12
before vs health	hsa04640	Hematopoietic cell lineage	12/100	99/8087	2.48186e-09	1.22693e-07	1.03456e-07	FCGR1A/CD1C/CD1E/CD55/HLA-DRA/HLA-DQA1/HLA-DQB1/HLA-DMB/HLA-DMA/HLA-DOA/HLA-DPB1/IL3RA	12
before vs health	hsa05310	Asthma	8/100	31/8087	2.56949e-09	1.22693e-07	1.03456e-07	FCER1A/HLA-DRA/HLA-DQA1/HLA-DQB1/HLA-DMB/HLA-DMA/HLA-DOA/HLA-DPB1	8
before vs health	hsa04142	Lysosome	13/100	128/8087	4.6869e-09	1.79039e-07	1.50967e-07	ATP6V0B/AP1S2/GLA/HGSNAT/CTSL/CTSD/CTSC/CD63/LGMN/ATP6V0C/CTSA/ACP5/NAPSA	13
before vs health	hsa05330	Allograft rejection	8/100	38/8087	1.48343e-08	4.25049e-07	3.58405e-07	HLA-DRA/HLA-DQA1/HLA-DQB1/HLA-DMB/HLA-DMA/HLA-DOA/HLA-DPB1/FAS	8
before vs health	hsa05323	Rheumatoid arthritis	11/100	93/8087	1.55777e-08	4.25049e-07	3.58405e-07	ATP6V0B/HLA-DRA/HLA-DQA1/HLA-DQB1/HLA-DMB/HLA-DMA/HLA-DOA/HLA-DPB1/CTSL/ATP6V0C/ACP5	11
before vs health	hsa05332	Graft-versus-host disease	8/100	42/8087	3.43762e-08	7.79933e-07	6.57645e-07	HLA-DRA/HLA-DQA1/HLA-DQB1/HLA-DMB/HLA-DMA/HLA-DOA/HLA-DPB1/FAS	8
before vs health	hsa05152	Tuberculosis	14/100	180/8087	3.67508e-08	7.79933e-07	6.57645e-07	ATP6V0B/FCGR1A/CD74/HLA-DRA/HLA-DQA1/HLA-DQB1/HLA-DMB/HLA-DMA/HLA-DOA/HLA-DPB1/CTSD/ATP6V0C/CIITA/IFNGR2	14
before vs health	hsa04940	Type I diabetes mellitus	8/100	43/8087	4.18064e-08	7.98502e-07	6.73303e-07	HLA-DRA/HLA-DQA1/HLA-DQB1/HLA-DMB/HLA-DMA/HLA-DOA/HLA-DPB1/FAS	8
before vs health	hsa05164	Influenza A	13/100	171/8087	1.5396e-07	2.67331e-06	2.25415e-06	HLA-DRA/HLA-DQA1/HLA-DQB1/HLA-DMB/HLA-DMA/HLA-DOA/HLA-DPB1/CCND3/FAS/CIITA/PYCARD/SOCS3/IFNGR2	13
before vs health	hsa05320	Autoimmune thyroid disease	8/100	53/8087	2.30831e-07	3.67407e-06	3.098e-06	HLA-DRA/HLA-DQA1/HLA-DQB1/HLA-DMB/HLA-DMA/HLA-DOA/HLA-DPB1/FAS	8
before vs health	hsa05140	Leishmaniasis	9/100	77/8087	3.78077e-07	5.55482e-06	4.68387e-06	FCGR1A/HLA-DRA/HLA-DQA1/HLA-DQB1/HLA-DMB/HLA-DMA/HLA-DOA/HLA-DPB1/IFNGR2	9
before vs health	hsa05416	Viral myocarditis	8/100	60/8087	6.20603e-07	8.4668e-06	7.13927e-06	CD55/HLA-DRA/HLA-DQA1/HLA-DQB1/HLA-DMB/HLA-DMA/HLA-DOA/HLA-DPB1	8
before vs health	hsa05322	Systemic lupus erythematosus	11/100	136/8087	8.02694e-07	1.0221e-05	8.6184e-06	C1QA/C1QC/C1QB/FCGR1A/HLA-DRA/HLA-DQA1/HLA-DQB1/HLA-DMB/HLA-DMA/HLA-DOA/HLA-DPB1	11
before vs health	hsa05145	Toxoplasmosis	10/100	112/8087	1.05643e-06	1.26112e-05	1.06338e-05	HLA-DRA/HLA-DQA1/HLA-DQB1/HLA-DMB/HLA-DMA/HLA-DOA/HLA-DPB1/LY96/CIITA/IFNGR2	10
before vs health	hsa05321	Inflammatory bowel disease	8/100	65/8087	1.16362e-06	1.30736e-05	1.10237e-05	HLA-DRA/HLA-DQA1/HLA-DQB1/HLA-DMB/HLA-DMA/HLA-DOA/HLA-DPB1/IFNGR2	8
before vs health	hsa04658	Th1 and Th2 cell differentiation	9/100	92/8087	1.7474e-06	1.85418e-05	1.56346e-05	HLA-DRA/HLA-DQA1/HLA-DQB1/HLA-DMB/HLA-DMA/HLA-DOA/HLA-DPB1/JAK3/IFNGR2	9
before vs health	hsa04672	Intestinal immune network for IgA production	7/100	49/8087	2.00886e-06	2.01943e-05	1.7028e-05	HLA-DRA/HLA-DQA1/HLA-DQB1/HLA-DMB/HLA-DMA/HLA-DOA/HLA-DPB1	7
before vs health	hsa04145	Phagosome	11/100	152/8087	2.42363e-06	2.31457e-05	1.95166e-05	ATP6V0B/FCGR1A/HLA-DRA/HLA-DQA1/HLA-DQB1/HLA-DMB/HLA-DMA/HLA-DOA/HLA-DPB1/CTSL/ATP6V0C	11
before vs health	hsa04659	Th17 cell differentiation	9/100	107/8087	6.1895e-06	5.6295e-05	4.74684e-05	HLA-DRA/HLA-DQA1/HLA-DQB1/HLA-DMB/HLA-DMA/HLA-DOA/HLA-DPB1/JAK3/IFNGR2	9
before vs health	hsa05169	Epstein-Barr virus infection	12/100	202/8087	6.49996e-06	5.64315e-05	4.75834e-05	E2F2/HLA-DRA/HLA-DQA1/HLA-DQB1/HLA-DMB/HLA-DMA/HLA-DOA/HLA-DPB1/CCND3/FAS/B2M/JAK3	12
before vs health	hsa04610	Complement and coagulation cascades	8/100	85/8087	9.0551e-06	7.51967e-05	6.34064e-05	C1QA/C1QC/C1QB/F5/CD55/CLU/SERPINA1/CFD	8
before vs health	hsa05166	Human T-cell leukemia virus 1 infection	11/100	219/8087	7.62185e-05	0.000606572	0.000511466	E2F2/HLA-DRA/HLA-DQA1/HLA-DQB1/HLA-DMB/HLA-DMA/HLA-DOA/HLA-DPB1/CCND3/B2M/JAK3	11
before vs health	hsa04630	JAK-STAT signaling pathway	8/100	162/8087	0.000851098	0.00650239	0.00548286	CISH/PIM1/CCND3/IL3RA/IL13RA1/SOCS3/JAK3/IFNGR2	8
before vs health	hsa00190	Oxidative phosphorylation	7/100	133/8087	0.00124919	0.00917677	0.00773792	ATP6V0B/COX5B/NDUFB3/NDUFB9/COX8A/COX6A1/ATP6V0C	7
before vs health	hsa04514	Cell adhesion molecules	7/100	149/8087	0.00239866	0.0164064	0.013834	HLA-DRA/HLA-DQA1/HLA-DQB1/HLA-DMB/HLA-DMA/HLA-DOA/HLA-DPB1	7
before vs health	hsa05133	Pertussis	5/100	76/8087	0.00241334	0.0164064	0.013834	C1QA/C1QC/C1QB/LY96/PYCARD	5
before vs health	hsa04932	Non-alcoholic fatty liver disease	7/100	150/8087	0.00249102	0.0164064	0.013834	COX5B/NDUFB3/NDUFB9/COX8A/FAS/COX6A1/SOCS3	7
before vs health	hsa04210	Apoptosis	6/100	136/8087	0.00663535	0.0422451	0.0356213	IL3RA/CTSL/CTSD/CTSC/FAS/BCL2A1	6
before vs after	HALLMARK_ALLOGRAFT_REJECTION	HALLMARK_ALLOGRAFT_REJECTION	38/359	200/4384	4.50869e-07	2.20926e-05	1.75601e-05	FGR/LCK/CD2/FCGR2B/CD247/CD8A/CD8B/ZAP70/STAT1/CD47/TRAT1/TLR1/RPS3A/IRF4/LY86/HLA-E/TNF/C2/HLA-DMB/HDAC9/TIMP1/CXCR3/LYN/JAK2/CD3E/CD3D/CD3G/EIF3A/CCND2/PTPN6/GPR65/WARS/B2M/CD40/RPS19/BCL3/IFNAR2/IFNGR2	38
before vs after	HALLMARK_COMPLEMENT	HALLMARK_COMPLEMENT	37/359	200/4384	1.28403e-06	3.14588e-05	2.50048e-05	C1QA/C1QC/LCK/S100A9/FCER1G/CD55/KYNU/DOCK10/LTF/GP9/C2/NOTCH4/PIM1/PLA2G7/FYN/TNFAIP3/PIK3CG/TIMP1/CLU/LYN/CPQ/JAK2/CTSL/CTSD/RHOG/EHD1/RCE1/CTSC/CASP5/CASP1/SPOCK2/LTA4H/GNG2/SERPINA1/PFN1/GNGT2/PLAUR	37
before vs after	HALLMARK_INTERFERON_GAMMA_RESPONSE	HALLMARK_INTERFERON_GAMMA_RESPONSE	36/359	200/4384	3.53152e-06	4.32612e-05	3.43859e-05	IFI44L/IFI44/SLAMF7/EIF2AK2/MTHFD2/VAMP5/STAT1/MYD88/PARP14/IRF4/PSMB8/PIM1/TNFAIP3/SOD2/ARL4A/UPP1/SRI/NAMPT/JAK2/IFITM2/IFITM3/CASP1/ARID5B/PTPN6/ITGB7/METTL7B/GCH1/WARS/TNFAIP2/B2M/CIITA/SOCS3/CD40/IFI30/IFNAR2/MX1	36
before vs after	HALLMARK_TNFA_SIGNALING_VIA_NFKB	HALLMARK_TNFA_SIGNALING_VIA_NFKB	36/359	200/4384	3.53152e-06	4.32612e-05	3.43859e-05	JUN/G0S2/ATF3/RHOB/MXD1/KYNU/BCL6/HES1/IL7R/IL6ST/DUSP1/TNF/TNFAIP3/SOD2/NAMPT/SAT1/TRIB1/NFIL3/NINJ1/SLC2A6/EHD1/PFKFB3/MAP3K8/NR4A1/GCH1/TNFAIP2/BCL2A1/SOCS3/GADD45B/JUNB/IER2/ZFP36/PLAUR/BCL3/IFNGR2/ETS2	36
before vs after	HALLMARK_APOPTOSIS	HALLMARK_APOPTOSIS	28/359	161/4384	8.54119e-05	0.000837036	0.000665314	JUN/CD2/ATF3/RHOB/SATB1/LEF1/TNF/SOD2/HSPB1/SAT1/TIMP1/BCAP31/CLU/IFITM3/CASP1/VDAC2/CCND2/IGFBP6/DDIT3/GCH1/RARA/CDC25B/GADD45B/BAX/BID/HMOX1/APP/SOD1	28
before vs after	HALLMARK_INFLAMMATORY_RESPONSE	HALLMARK_INFLAMMATORY_RESPONSE	28/359	200/4384	0.00307377	0.0251025	0.0199526	LCK/CD55/EIF2AK2/MXD1/TLR1/IL7R/RNF144B/AHR/SRI/NAMPT/TIMP1/LYN/SLC31A2/RHOG/ADM/BEST1/C3AR1/GCH1/AQP9/CD40/ADGRE1/ICAM4/FFAR2/PLAUR/PTGIR/C5AR1/EMP3/IFNGR2	28
before vs after	HALLMARK_REACTIVE_OXYGEN_SPECIES_PATHWAY	HALLMARK_REACTIVE_OXYGEN_SPECIES_PATHWAY	10/359	49/4384	0.00543236	0.0380265	0.0302252	PRDX1/PRDX6/SOD2/PRDX4/TXN/CDKN2D/JUNB/FTL/NDUFA6/SOD1	10
before vs health	HALLMARK_INTERFERON_GAMMA_RESPONSE	HALLMARK_INTERFERON_GAMMA_RESPONSE	16/100	200/4384	8.72739e-06	0.00036655	0.000312349	FCGR1A/CD74/HLA-DQA1/HLA-DMA/PIM1/UPP1/SRI/IFITM2/IFITM3/ARID5B/FAS/METTL7B/TNFAIP2/B2M/CIITA/SOCS3	16
before vs health	HALLMARK_ALLOGRAFT_REJECTION	HALLMARK_ALLOGRAFT_REJECTION	15/100	200/4384	3.72179e-05	0.000521051	0.000444003	STAB1/CD74/HLA-DRA/HLA-DQA1/HLA-DMB/HLA-DMA/HLA-DOA/CCND3/TIMP1/FAS/BCAT1/GPR65/B2M/MAP4K1/IFNGR2	15
before vs health	HALLMARK_COMPLEMENT	HALLMARK_COMPLEMENT	15/100	200/4384	3.72179e-05	0.000521051	0.000444003	C1QA/C1QC/S100A9/S100A12/F5/CD55/PIM1/TIMP1/CLU/CTSL/FCN1/CTSD/CTSC/LGMN/SERPINA1	15
before vs health	HALLMARK_P53_PATHWAY	HALLMARK_P53_PATHWAY	12/100	200/4384	0.00177619	0.01865	0.0158922	S100A4/HIST1H1C/CCND3/UPP1/CTSD/SLC3A2/FAS/H2AFJ/DRAM1/RPS27L/TCN2/HMOX1	12
before vs health	HALLMARK_IL6_JAK_STAT3_SIGNALING	HALLMARK_IL6_JAK_STAT3_SIGNALING	7/100	87/4384	0.00341857	0.028716	0.0244698	PIM1/IL3RA/IL13RA1/FAS/SOCS3/HMOX1/IFNGR2	7

## Sheet: B
Cluster	ID	Description	GeneRatio	BgRatio	pvalue	p.adjust	qvalue	geneID	Count
before vs after	GO:0019887	protein kinase regulator activity	6/52	180/17696	1.40701e-05	0.00303914	0.00231046	CKS1B/TRIB2/CALM2/CCND2/CDKN1B/RGCC	6
before vs after	GO:0003823	antigen binding	5/52	160/17696	0.000104681	0.00753701	0.00572989	CD48/HLA-A/TAPBP/IGHV3-15/IGHV4-59	5
before vs after	GO:0019903	protein phosphatase binding	4/52	140/17696	0.000756803	0.0326939	0.024855	STAT1/STYXL1/CDKN1B/SOD1	4
before vs health	GO:0031720	haptoglobin binding	3/16	10/17696	7.24925e-08	3.88527e-06	2.14974e-06	HBB/HBA2/HBA1	3
before vs health	GO:0050786	RAGE receptor binding	3/16	11/17696	9.96222e-08	3.88527e-06	2.14974e-06	S100A9/S100A12/S100A8	3
before vs health	GO:0005344	oxygen carrier activity	3/16	14/17696	2.1941e-07	5.70465e-06	3.15642e-06	HBB/HBA2/HBA1	3
before vs health	GO:0043177	organic acid binding	5/16	205/17696	7.82369e-07	1.41179e-05	7.81151e-06	S100A9/S100A8/HBB/HBA2/HBA1	5
before vs health	GO:0016209	antioxidant activity	4/16	86/17696	9.04992e-07	1.41179e-05	7.81151e-06	S100A9/HBB/HBA2/HBA1	4
before vs health	GO:0019825	oxygen binding	3/16	36/17696	4.25192e-06	5.52749e-05	3.0584e-05	HBB/HBA2/HBA1	3
before vs health	GO:0004601	peroxidase activity	3/16	52/17696	1.30451e-05	0.00014536	8.04284e-05	HBB/HBA2/HBA1	3
before vs health	GO:0036041	long-chain fatty acid binding	2/16	14/17696	6.93071e-05	0.000540595	0.000299115	S100A9/S100A8	2
before vs health	GO:0020037	heme binding	3/16	135/17696	0.000226105	0.00160329	0.000887111	HBB/HBA2/HBA1	3
before vs health	GO:1901567	fatty acid derivative binding	2/16	28/17696	0.000285773	0.00171464	0.00094872	S100A9/S100A8	2
before vs health	GO:0015085	calcium ion transmembrane transporter activity	2/16	139/17696	0.00683925	0.0313801	0.0173628	GAS6/ATP2A3	2
before vs health	GO:0005506	iron ion binding	2/16	152/17696	0.00812769	0.035128	0.0194365	HBA2/HBA1	2
before vs health	GO:0003823	antigen binding	2/16	160/17696	0.00897093	0.035128	0.0194365	CD48/HLA-A/TAPBP/IGHV3-15/IGHV4-59	2
before vs health	GO:0005388	calcium transmembrane transporter activity, phosphorylative mechanism	1/16	10/17696	0.00900717	0.035128	0.0194365	ATP2A3	1
before vs health	GO:0019887	protein kinase regulator activity	2/16	180/17696	0.011243	0.0417597	0.0231059	CKS1B/TRIB2/CALM2/CCND2/CDKN1B/RGCC	2
before vs after	GO:0045737	positive regulation of cyclin-dependent protein serine/threonine kinase activity	4/57	31/18670	2.30973e-06	0.00295944	0.0025098	CKS1B/CCND2/CDKN1B/RGCC	4
before vs after	GO:1904031	positive regulation of cyclin-dependent protein kinase activity	4/57	35/18670	3.8088e-06	0.00295944	0.0025098	CKS1B/CCND2/CDKN1B/RGCC	4
before vs after	GO:0000082	G1/S transition of mitotic cell cycle	7/57	279/18670	2.15497e-05	0.0111627	0.00946675	BTG2/RRM2/MYC/ITGB1/CCND2/CDKN1B/RGCC	7
before vs after	GO:0007050	cell cycle arrest	6/57	237/18670	8.29675e-05	0.0257863	0.0218685	BTG2/IRF1/MYC/ING4/CDKN1B/RGCC	6
before vs after	GO:0060333	interferon-gamma-mediated signaling pathway	4/57	91/18670	0.000171236	0.0443502	0.0376119	STAT1/PARP14/IRF1/HLA-A	4
before vs health	GO:0015671	oxygen transport	3/20	15/18670	4.74399e-07	0.00018539	0.000122674	HBB/HBA2/HBA1	3
before vs health	GO:0042742	defense response to bacterium	6/20	330/18670	9.16455e-07	0.00018539	0.000122674	S100A9/S100A12/S100A8/COCH/IGHV6-1/IGHV4-4	6
before vs health	GO:0015669	gas transport	3/20	19/18670	1.00756e-06	0.00018539	0.000122674	HBB/HBA2/HBA1	3
before vs health	GO:0098869	cellular oxidant detoxification	4/20	102/18670	3.8036e-06	0.000507928	0.0003361	S100A9/HBB/HBA2/HBA1	4
before vs health	GO:0042744	hydrogen peroxide catabolic process	3/20	32/18670	5.11175e-06	0.000507928	0.0003361	HBB/HBA2/HBA1	3
before vs health	GO:1990748	cellular detoxification	4/20	112/18670	5.52096e-06	0.000507928	0.0003361	S100A9/HBB/HBA2/HBA1	4
before vs health	GO:0015701	bicarbonate transport	3/20	42/18670	1.17507e-05	0.000752639	0.000498028	HBB/HBA2/HBA1	3
before vs health	GO:0042743	hydrogen peroxide metabolic process	3/20	57/18670	2.96445e-05	0.00132651	0.00087776	HBB/HBA2/HBA1	3
before vs health	GO:0006959	humoral immune response	5/20	356/18670	3.00165e-05	0.00132651	0.00087776	S100A9/S100A12/S100A8/IGHV6-1/IGHV4-4	5
before vs health	GO:0017001	antibiotic catabolic process	3/20	58/18670	3.12402e-05	0.00132651	0.00087776	HBB/HBA2/HBA1	3
before vs health	GO:0051187	cofactor catabolic process	3/20	65/18670	4.40129e-05	0.00173536	0.00114831	HBB/HBA2/HBA1	3
before vs health	GO:0070486	leukocyte aggregation	2/20	12/18670	7.14941e-05	0.00263098	0.00174094	S100A9/S100A8	2
before vs health	GO:0030595	leukocyte chemotaxis	4/20	224/18670	8.4043e-05	0.00274177	0.00181426	S100A9/S100A12/S100A8/GAS6	4
before vs health	GO:0032823	regulation of natural killer cell differentiation	2/20	13/18670	8.44387e-05	0.00274177	0.00181426	ZNF683/GAS6	2
before vs health	GO:0017014	protein nitrosylation	2/20	15/18670	0.000113521	0.00311173	0.00205906	S100A9/S100A8	2
before vs health	GO:0018119	peptidyl-cysteine S-nitrosylation	2/20	15/18670	0.000113521	0.00311173	0.00205906	S100A9/S100A8	2
before vs health	GO:0097237	cellular response to toxic substance	4/20	247/18670	0.000122607	0.00311173	0.00205906	S100A9/HBB/HBA2/HBA1	4
before vs health	GO:0051238	sequestering of metal ion	2/20	16/18670	0.000129655	0.00311173	0.00205906	S100A9/S100A8	2
before vs health	GO:0070293	renal absorption	2/20	16/18670	0.000129655	0.00311173	0.00205906	HBB/GAS6	2
before vs health	GO:0001779	natural killer cell differentiation	2/20	21/18670	0.000226169	0.00499382	0.00330445	ZNF683/GAS6	2
before vs health	GO:0019730	antimicrobial humoral response	3/20	122/18670	0.00028613	0.00539273	0.00356841	S100A9/S100A12/S100A8	3
before vs health	GO:0051291	protein heterooligomerization	3/20	128/18670	0.000329489	0.00586704	0.00388227	HBB/HBA2/HBA1	3
before vs health	GO:0046677	response to antibiotic	4/20	327/18670	0.00035858	0.00618551	0.004093	S100A8/HBB/HBA2/HBA1	4
before vs health	GO:0042542	response to hydrogen peroxide	3/20	146/18670	0.000484398	0.00763964	0.00505522	HBB/HBA2/HBA1	3
before vs health	GO:0051092	positive regulation of NF-kappaB transcription factor activity	3/20	149/18670	0.000514037	0.0078819	0.00521552	S100A9/S100A12/S100A8	3
before vs health	GO:0032814	regulation of natural killer cell activation	2/20	32/18670	0.000530429	0.00791342	0.00523638	ZNF683/GAS6	2
before vs health	GO:0050729	positive regulation of inflammatory response	3/20	153/18670	0.000555334	0.00806696	0.00533798	S100A9/S100A12/S100A8	3
before vs health	GO:0032689	negative regulation of interferon-gamma production	2/20	35/18670	0.000635076	0.00898877	0.00594794	CD96/GAS6	2
before vs health	GO:0031349	positive regulation of defense response	4/20	384/18670	0.000657418	0.00904744	0.00598677	S100A9/S100A12/S100A8/COCH	4
before vs health	GO:0006882	cellular zinc ion homeostasis	2/20	36/18670	0.000672002	0.00904744	0.00598677	S100A9/S100A8	2
before vs health	GO:0055069	zinc ion homeostasis	2/20	38/18670	0.000748906	0.00984277	0.00651304	S100A9/S100A8	2
before vs health	GO:0015893	drug transport	3/20	205/18670	0.0012957	0.0158939	0.0105171	HBB/HBA2/HBA1	3
before vs health	GO:0043281	regulation of cysteine-type endopeptidase activity involved in apoptotic process	3/20	215/18670	0.00148556	0.0174474	0.0115451	S100A9/S100A8/GAS6	3
before vs health	GO:0043312	neutrophil degranulation	4/20	485/18670	0.00156541	0.0176348	0.0116691	S100A9/S100A12/S100A8/HBB	4
before vs health	GO:0002283	neutrophil activation involved in immune response	4/20	488/18670	0.0016013	0.0176783	0.0116979	S100A9/S100A12/S100A8/HBB	4
before vs health	GO:0042119	neutrophil activation	4/20	498/18670	0.00172512	0.0177647	0.0117551	S100A9/S100A12/S100A8/HBB	4
before vs health	GO:0002446	neutrophil mediated immunity	4/20	499/18670	0.00173786	0.0177647	0.0117551	S100A9/S100A12/S100A8/HBB	4
before vs health	GO:0070527	platelet aggregation	2/20	59/18670	0.00179833	0.0180487	0.011943	HBB/GAS6	2
before vs health	GO:2001244	positive regulation of intrinsic apoptotic signaling pathway	2/20	61/18670	0.00192093	0.0186027	0.0123096	S100A9/S100A8	2
before vs health	GO:0061844	antimicrobial humoral immune response mediated by antimicrobial peptide	2/20	73/18670	0.00273744	0.0251844	0.0166648	S100A9/S100A12	2
before vs health	GO:0006910	phagocytosis, recognition	2/20	84/18670	0.00360566	0.0315924	0.020905	IGHV6-1/IGHV4-4	2
before vs health	GO:0006919	activation of cysteine-type endopeptidase activity involved in apoptotic process	2/20	86/18670	0.00377561	0.0320637	0.0212168	S100A9/S100A8	2
before vs health	GO:0030101	natural killer cell activation	2/20	86/18670	0.00377561	0.0320637	0.0212168	ZNF683/GAS6	2
before vs health	GO:0032602	chemokine production	2/20	89/18670	0.00403746	0.0337678	0.0223445	S100A9/S100A8	2
before vs health	GO:0006898	receptor-mediated endocytosis	3/20	314/18670	0.00434454	0.0357938	0.0236851	HBB/HBA2/HBA1	3
before vs health	GO:0002367	cytokine production involved in immune response	2/20	102/18670	0.00526672	0.0415319	0.027482	CD96/GAS6	2
before vs health	GO:0002449	lymphocyte mediated immunity	3/20	352/18670	0.00597002	0.0464148	0.0307131	CD96/IGHV6-1/IGHV4-4	3
before vs after	hsa05169	Epstein-Barr virus infection	6/33	202/8087	0.000142169	0.0194482	0.0158788	STAT1/HLA-A/TAPBP/MYC/CCND2/CDKN1B	6
before vs after	hsa05165	Human papillomavirus infection	7/33	331/8087	0.000307309	0.0194482	0.0158788	STAT1/IRF1/HLA-A/ITGB1/CCND2/CDKN1B/ITGB7	7
before vs after	hsa04218	Cellular senescence	5/33	156/8087	0.000384231	0.0194482	0.0158788	CALM2/HLA-A/MYC/VDAC2/CCND2	5
before vs after	hsa05222	Small cell lung cancer	4/33	92/8087	0.000498672	0.0194482	0.0158788	CKS1B/MYC/ITGB1/CDKN1B	4
before vs health	hsa05143	African trypanosomiasis	3/10	37/8087	1.03503e-05	0.000455411	0.000446695	HBB/HBA2/HBA1	3
before vs health	hsa05144	Malaria	3/10	50/8087	2.58887e-05	0.000569551	0.000558651	HBB/HBA2/HBA1	3
before vs after	HALLMARK_APOPTOSIS	HALLMARK_APOPTOSIS	8/32	161/4384	1.37842e-05	0.000565153	0.000464311	MCL1/BTG2/CD38/IRF1/VDAC2/CCND2/CDKN1B/SOD1	8
before vs after	HALLMARK_INTERFERON_GAMMA_RESPONSE	HALLMARK_INTERFERON_GAMMA_RESPONSE	7/32	200/4384	0.000470409	0.00964338	0.00792267	STAT1/PARP14/CD38/IRF1/HLA-A/TAPBP/ITGB7	7
before vs after	HALLMARK_E2F_TARGETS	HALLMARK_E2F_TARGETS	6/32	200/4384	0.00280119	0.0348991	0.0286719	CKS1B/RRM2/MYC/CDKN1B/NME1/CENPM	6
before vs after	HALLMARK_IL6_JAK_STAT3_SIGNALING	HALLMARK_IL6_JAK_STAT3_SIGNALING	4/32	87/4384	0.00340479	0.0348991	0.0286719	STAT1/CD38/IRF1/CD9	4

## Sheet: CD4T
Cluster	ID	Description	GeneRatio	BgRatio	pvalue	p.adjust	qvalue	geneID	Count
before vs after	GO:0051082	unfolded protein binding	14/499	131/17696	2.00762e-05	0.00587	0.0055247	PPIE/CCT3/CCT4/HSPD1/HSPE1/CCT5/GRPEL2/NPM1/DNAJC4/PPIF/HSP90AA1/RUVBL2/ST13/CCT8	14
before vs after	GO:0003954	NADH dehydrogenase activity	8/499	46/17696	3.84052e-05	0.00587	0.0055247	NDUFB5/NDUFS8/NDUFC2/NDUFA9/NDUFAB1/NDUFS7/NDUFA7/NDUFA13	8
before vs after	GO:0008137	NADH dehydrogenase (ubiquinone) activity	8/499	46/17696	3.84052e-05	0.00587	0.0055247	NDUFB5/NDUFS8/NDUFC2/NDUFA9/NDUFAB1/NDUFS7/NDUFA7/NDUFA13	8
before vs after	GO:0050136	NADH dehydrogenase (quinone) activity	8/499	46/17696	3.84052e-05	0.00587	0.0055247	NDUFB5/NDUFS8/NDUFC2/NDUFA9/NDUFAB1/NDUFS7/NDUFA7/NDUFA13	8
before vs after	GO:0016655	oxidoreductase activity, acting on NAD(P)H, quinone or similar compound as acceptor	9/499	60/17696	4.31618e-05	0.00587	0.0055247	NDUFB5/NDUFS8/NDUFC2/NDUFA9/NDUFAB1/DCXR/NDUFS7/NDUFA7/NDUFA13	9
before vs after	GO:0016860	intramolecular oxidoreductase activity	7/499	47/17696	0.000321693	0.0312502	0.0294119	PDIA6/IDI1/TPI1/EBPL/GPI/ECH1/MIF	7
before vs health	GO:0050786	RAGE receptor binding	3/91	11/17696	2.10684e-05	0.00390412	0.00350568	S100A9/S100A12/S100A8	3
before vs health	GO:0035325	Toll-like receptor binding	3/91	12/17696	2.79865e-05	0.00390412	0.00350568	S100A9/S100A8/LY96	3
before vs health	GO:0046935	1-phosphatidylinositol-3-kinase regulator activity	3/91	14/17696	4.59609e-05	0.00427436	0.00383813	SOCS2/SOCS1/SOCS3	3
before vs health	GO:0016209	antioxidant activity	5/91	86/17696	8.07353e-05	0.00473776	0.00425424	S100A9/PRDX6/PRDX4/PRDX2/SOD1	5
before vs health	GO:0000175	3-5-exoribonuclease activity	3/91	34/17696	0.000701383	0.0289702	0.0260136	EXOSC4/REXO2/EXOSC5	3
before vs health	GO:0004527	exonuclease activity	4/91	81/17696	0.000804797	0.0289702	0.0260136	EXOG/EXOSC4/REXO2/EXOSC5	4
before vs health	GO:0016896	exoribonuclease activity, producing 5'-phosphomonoesters	3/91	36/17696	0.000830686	0.0289702	0.0260136	EXOSC4/REXO2/EXOSC5	3
before vs after	GO:0009615	response to virus	32/500	323/18670	2.08717e-10	8.80159e-07	7.43691e-07	IFI6/PUM1/GBP1/ODC1/DDX60/CCT5/IRF1/TRIM38/TNFAIP3/HSPB1/TRIM56/FOXP3/DDX58/IFITM2/IFITM1/TSPAN32/TRIM5/EEF1G/BANF1/CREBZF/BIRC3/IFIT2/IFIT5/IL23A/STAT2/OAS2/C1QBP/CCL5/EXOSC5/BCL3/UFD1/IFNGR2	32
before vs after	GO:0002683	negative regulation of immune system process	36/500	435/18670	2.22938e-09	4.70064e-06	3.97181e-06	BCL10/GBP1/CDC73/CTLA4/INPP5D/PARP14/GPR171/TMEM131L/PTGER4/PIK3R1/IRF1/CD74/SERPINB9/TRIM38/HLA-F/TNFAIP3/PVRIG/FOXP3/PAG1/MYC/PHPT1/TSPAN32/PSMA1/ZFP36L1/SPN/C1QBP/RARA/NME1/NME2/CD300A/PRDX2/JAK3/RPS19/UFD1/MIF/RUNX1	36
before vs after	GO:0042110	T cell activation	37/500	464/18670	3.64352e-09	4.92711e-06	4.16316e-06	TNFRSF1B/BCL10/IL6R/ZFP36L2/HSPD1/CTLA4/TMEM131L/PTGER4/PIK3R1/IRF1/CD74/BTN3A1/HLA-DPA1/FOXP3/PAG1/STOML2/CD3G/APBB1IP/ZEB1/IL23A/GPR183/ZFP36L1/BATF/SPN/CCL5/RARA/CD300A/CD7/TMIGD2/PRDX2/RASAL3/JAK3/BCL3/XBP1/GRAP2/SOD1/RUNX1	37
before vs after	GO:2001233	regulation of apoptotic signaling pathway	34/500	406/18670	4.67357e-09	4.92711e-06	4.16316e-06	IFI6/BCL10/MCL1/ARHGEF2/ITGA6/TMBIM1/ITM2C/GSK3B/TNFSF10/TAF9/CD74/TNFAIP3/STYXL1/HSPB1/SLC25A5/BCAP31/USP47/PTPMT1/VDAC2/PPIF/BCL2A1/TNFSF12/RPL26/NLE1/NOG/TMC8/CDKN2D/PRDX2/NDUFA13/PLEKHF1/MIF/XBP1/YWHAH/SOD1	34
before vs after	GO:0042119	neutrophil activation	38/500	498/18670	7.44702e-09	6.28082e-06	5.30698e-06	TNFRSF1B/PPIE/AGL/RAP1A/LAMTOR2/PRDX6/ACTR2/GCA/TMBIM1/IMPDH2/RAP2B/PLAC8/SERPINB6/TMEM30A/RNASET2/IMPDH1/PRDX4/FABP5/GSDMD/NDUFC2/COMMD3/CD63/CEP290/HVCN1/HSP90AA1/HMOX2/CCL5/ORMDL3/NME2/PECAM1/CD300A/ARHGAP45/STXBP2/MAN2B1/GPI/FTL/MIF/CCT8	38
before vs after	GO:0043312	neutrophil degranulation	37/500	485/18670	1.1887e-08	8.35457e-06	7.0592e-06	TNFRSF1B/PPIE/AGL/RAP1A/LAMTOR2/PRDX6/ACTR2/GCA/TMBIM1/IMPDH2/RAP2B/PLAC8/SERPINB6/TMEM30A/RNASET2/IMPDH1/PRDX4/FABP5/GSDMD/NDUFC2/COMMD3/CD63/CEP290/HVCN1/HSP90AA1/HMOX2/ORMDL3/NME2/PECAM1/CD300A/ARHGAP45/STXBP2/MAN2B1/GPI/FTL/MIF/CCT8	37
before vs after	GO:0002283	neutrophil activation involved in immune response	37/500	488/18670	1.39862e-08	8.42571e-06	7.11932e-06	TNFRSF1B/PPIE/AGL/RAP1A/LAMTOR2/PRDX6/ACTR2/GCA/TMBIM1/IMPDH2/RAP2B/PLAC8/SERPINB6/TMEM30A/RNASET2/IMPDH1/PRDX4/FABP5/GSDMD/NDUFC2/COMMD3/CD63/CEP290/HVCN1/HSP90AA1/HMOX2/ORMDL3/NME2/PECAM1/CD300A/ARHGAP45/STXBP2/MAN2B1/GPI/FTL/MIF/CCT8	37
before vs after	GO:0002446	neutrophil mediated immunity	37/500	499/18670	2.50677e-08	1.24854e-05	1.05496e-05	TNFRSF1B/PPIE/AGL/RAP1A/LAMTOR2/PRDX6/ACTR2/GCA/TMBIM1/IMPDH2/RAP2B/PLAC8/SERPINB6/TMEM30A/RNASET2/IMPDH1/PRDX4/FABP5/GSDMD/NDUFC2/COMMD3/CD63/CEP290/HVCN1/HSP90AA1/HMOX2/ORMDL3/NME2/PECAM1/CD300A/ARHGAP45/STXBP2/MAN2B1/GPI/FTL/MIF/CCT8	37
before vs after	GO:0050852	T cell receptor signaling pathway	22/500	202/18670	2.66466e-08	1.24854e-05	1.05496e-05	BCL10/GBP1/CTLA4/INPP5D/PIK3R1/BTN3A1/HLA-DRB5/HLA-DRB1/HLA-DPA1/PVRIG/FOXP3/PAG1/STOML2/PHPT1/PSMA1/CD3G/PSMD9/PSMB6/PSMC5/CD300A/PRKD2/GRAP2	22
before vs after	GO:0051249	regulation of lymphocyte activation	36/500	485/18670	3.79224e-08	1.5177e-05	1.28238e-05	MAD2L2/TNFRSF1B/BCL10/IL6R/ZFP36L2/HSPD1/CTLA4/INPP5D/TMEM131L/PIK3R1/IRF1/CD74/HLA-F/HLA-DPA1/TNFAIP3/FOXP3/PAG1/ZEB1/IL23A/GPR183/ZFP36L1/IGHV4-34/SPN/CCL5/IKZF3/RARA/CD300A/TMIGD2/PRDX2/RASAL3/JAK3/MIF/XBP1/GRAP2/SOD1/RUNX1	36
before vs after	GO:0001819	positive regulation of cytokine production	35/500	464/18670	3.95891e-08	1.5177e-05	1.28238e-05	PUM1/BCL10/IL6R/ARHGEF2/HSPD1/DDX60/PTGER4/PIK3R1/IRF1/CD74/HLA-F/FLOT1/HLA-DPA1/HSPB1/FOXP3/LY96/GSDMD/DDX58/BIRC3/IL23A/RGCC/SPN/C1QBP/NLRP1/RARA/ZBP1/TMIGD2/BCL3/PRKD2/IL17RA/UFD1/MIF/XBP1/SOD1/RUNX1	35
before vs after	GO:0006119	oxidative phosphorylation	18/500	145/18670	6.69245e-08	2.35184e-05	1.98719e-05	UQCRH/COX7A2L/COX5B/NDUFB5/PGK1/STOML2/NDUFS8/NDUFC2/SDHD/PPIF/NDUFA9/NDUFAB1/ATP5MC1/NDUFS7/NDUFA11/NDUFA7/NDUFA13/ATP5PO	18
before vs after	GO:0032943	mononuclear cell proliferation	25/500	274/18670	1.03741e-07	2.91651e-05	2.4643e-05	TNFRSF1B/IL6R/HSPD1/CTLA4/INPP5D/IMPDH2/TMEM131L/IRF1/CD74/BTN3A1/HLA-DPA1/IMPDH1/FOXP3/HPRT1/IL23A/GPR183/SPN/CCL5/IKZF3/CD300A/TMIGD2/PRDX2/RASAL3/JAK3/MIF	25
before vs after	GO:0050863	regulation of T cell activation	26/500	314/18670	3.90368e-07	8.54915e-05	7.22361e-05	TNFRSF1B/BCL10/IL6R/HSPD1/CTLA4/TMEM131L/PIK3R1/IRF1/CD74/HLA-DPA1/FOXP3/PAG1/ZEB1/IL23A/SPN/CCL5/RARA/CD300A/TMIGD2/PRDX2/RASAL3/JAK3/XBP1/GRAP2/SOD1/RUNX1	26
before vs after	GO:0034341	response to interferon-gamma	20/500	199/18670	4.25682e-07	8.54915e-05	7.22361e-05	GBP1/GBP4/ACTR2/SUMO1/PARP14/RAB43/IRF1/TRIM38/HLA-F/HLA-DRB5/HLA-DRB1/HLA-DPA1/IFITM2/IFITM1/TRIM5/OAS2/CCL5/SOCS3/STXBP2/IFNGR2	20
before vs after	GO:0002831	regulation of response to biotic stimulus	30/500	400/18670	4.25734e-07	8.54915e-05	7.22361e-05	PUM1/BCL10/HSPD1/SUMO1/PARP14/DDX60/IRF1/SERPINB9/TRIM38/HLA-F/TNFAIP3/LY96/DDX58/TSPAN32/TRIM5/PSMA1/BIRC3/IL23A/PSMD9/PSMB6/C1QBP/CCL5/PSMC5/SOCS3/ZBP1/PRDX2/RPS19/UFD1/MIF/IFNGR2	30
before vs after	GO:0007159	leukocyte cell-cell adhesion	27/500	337/18670	4.48836e-07	8.60338e-05	7.26943e-05	BCL10/IL6R/HSPD1/CTLA4/TMEM131L/PIK3R1/IRF1/CD74/HLA-DPA1/FOXP3/PAG1/ITGB1/ITGB7/ITGA5/IL23A/SPN/CCL5/RARA/PECAM1/CD300A/TMIGD2/PRDX2/RASAL3/JAK3/XBP1/GRAP2/RUNX1	27
before vs after	GO:0051607	defense response to virus	22/500	238/18670	4.84834e-07	8.76215e-05	7.40358e-05	IFI6/PUM1/GBP1/DDX60/IRF1/TRIM38/TNFAIP3/TRIM56/DDX58/IFITM2/IFITM1/TSPAN32/TRIM5/BIRC3/IFIT2/IFIT5/IL23A/STAT2/OAS2/C1QBP/EXOSC5/UFD1	22
before vs after	GO:0045785	positive regulation of cell adhesion	30/500	403/18670	4.98676e-07	8.76215e-05	7.40358e-05	BCL10/IL6R/LIMS2/ITGA6/HSPD1/CTLA4/GSK3B/PIK3R1/CD74/FLOT1/HLA-DPA1/CITED2/EPHA1/FOXP3/ARL2/APBB1IP/SPOCK2/ITGA5/IL23A/C1QBP/CCL5/RARA/TMIGD2/RASAL3/JAK3/PRKD2/MYADM/XBP1/GRAP2/RUNX1	30
before vs after	GO:1902106	negative regulation of leukocyte differentiation	14/500	103/18670	6.32709e-07	9.88198e-05	8.34978e-05	CTLA4/INPP5D/TMEM131L/PIK3R1/IRF1/CD74/FOXP3/MYC/RARA/NME1/NME2/PRDX2/JAK3/RUNX1	14
before vs after	GO:0006457	protein folding	21/500	227/18670	8.70032e-07	0.000129477	0.000109401	PPIE/CCT3/PDIA6/CCT4/HSPD1/HSPE1/CCT5/SGTB/TBCA/GRPEL2/CD74/TBCC/HSPB1/PRDX4/DNAJC4/PPIF/HSP90AA1/MPDU1/RUVBL2/ST13/CCT8	21
before vs after	GO:0002697	regulation of immune effector process	32/500	462/18670	1.01585e-06	0.000138188	0.000116762	MAD2L2/TNFRSF1B/PUM1/BCL10/RAP1A/IGKV4-1/IGKV3-15/HSPD1/DDX60/CD74/SERPINB9/TRIM38/HLA-F/TNFAIP3/FOXP3/DDX58/TSPAN32/BIRC3/IL23A/IGHV4-34/C1QBP/RARA/PHB/CD300A/STXBP2/JAK3/GPI/RPS19/UFD1/IGLV3-25/MIF/XBP1	32
before vs after	GO:1904874	positive regulation of telomerase RNA localization to Cajal body	6/500	15/18670	1.45913e-06	0.000181409	0.000153282	CCT3/CCT4/CCT5/NHP2/RUVBL2/CCT8	6
before vs after	GO:1903311	regulation of mRNA metabolic process	25/500	324/18670	2.3696e-06	0.000239759	0.000202585	PUM1/PRDX6/CDC73/BTG2/ZFP36L2/MBNL1/PAIP1/NPM1/HSPB1/RBM3/PSMA1/RBM4/CELF2/PSMD9/MBNL2/HNRNPC/ZFP36L1/RBM25/PSMB6/C1QBP/TOB1/PSMC5/SRSF6/DAZAP1/EXOSC5	25
before vs after	GO:0070663	regulation of leukocyte proliferation	20/500	222/18670	2.38793e-06	0.000239759	0.000202585	TNFRSF1B/IL6R/CTLA4/INPP5D/TMEM131L/IRF1/CD74/HLA-DPA1/TNFAIP3/FOXP3/IL23A/GPR183/SPN/CCL5/IKZF3/CD300A/TMIGD2/RASAL3/JAK3/MIF	20
before vs after	GO:0022904	respiratory electron transport chain	14/500	117/18670	3.00356e-06	0.000294558	0.000248887	UQCRH/COX7A2L/COX5B/NDUFB5/NDUFS8/NDUFC2/SDHD/NDUFA9/NDUFAB1/NDUFS7/NDUFA11/NDUFA7/NDUFA13/ETFB	14
before vs after	GO:0090685	RNA localization to nucleus	6/500	19/18670	7.21932e-06	0.000585459	0.000494684	CCT3/CCT4/CCT5/NHP2/RUVBL2/CCT8	6
before vs after	GO:0002440	production of molecular mediator of immune response	22/500	286/18670	9.99666e-06	0.000745795	0.00063016	MAD2L2/TNFRSF1B/BCL10/IGKV4-1/IGKV3-15/HSPD1/CD74/HLA-F/PMS2/FOXP3/DDX58/TRAV9-2/TRDV1/BATF/TMIGD2/JAK3/GPI/POU2F2/ERCC1/IGLV3-25/MIF/XBP1	22
before vs after	GO:0042273	ribosomal large subunit biogenesis	10/500	71/18670	1.85174e-05	0.00125948	0.0010642	NPM1/NHP2/PAK1IP1/MALSU1/WDR74/RPLP0/GTF3A/RSL24D1/RPL26/NLE1	10
before vs after	GO:1901070	guanosine-containing compound biosynthetic process	5/500	14/18670	2.21298e-05	0.00143571	0.00121311	IMPDH2/IMPDH1/HPRT1/NME1/NME2	5
before vs after	GO:0050688	regulation of defense response to virus	10/500	73/18670	2.37548e-05	0.00149513	0.00126332	PUM1/DDX60/TRIM38/TNFAIP3/DDX58/TSPAN32/BIRC3/IL23A/C1QBP/UFD1	10
before vs after	GO:1901998	toxin transport	7/500	37/18670	4.85789e-05	0.00249245	0.002106	CCT3/CCT4/RAB43/ANTXR2/CCT5/CCT8/ABCG1	7
before vs after	GO:0010257	NADH dehydrogenase complex assembly	9/500	64/18670	4.9057e-05	0.00249245	0.002106	NDUFB5/NDUFS8/NDUFC2/NDUFA9/NDUFAB1/NDUFS7/NDUFA11/NDUFA7/NDUFA13	9
before vs after	GO:0032981	mitochondrial respiratory chain complex I assembly	9/500	64/18670	4.9057e-05	0.00249245	0.002106	NDUFB5/NDUFS8/NDUFC2/NDUFA9/NDUFAB1/NDUFS7/NDUFA11/NDUFA7/NDUFA13	9
before vs after	GO:1990823	response to leukemia inhibitory factor	11/500	96/18670	5.15686e-05	0.00252866	0.00213659	KDM3A/SLC25A5/MRPL15/PFKP/ARID5B/SPOCK2/RARG/SOCS3/SBNO2/BCAT2/XBP1	11
before vs after	GO:1990830	cellular response to leukemia inhibitory factor	11/500	96/18670	5.15686e-05	0.00252866	0.00213659	KDM3A/SLC25A5/MRPL15/PFKP/ARID5B/SPOCK2/RARG/SOCS3/SBNO2/BCAT2/XBP1	11
before vs after	GO:0032543	mitochondrial translation	13/500	135/18670	6.9785e-05	0.00325186	0.00274766	MRPS15/MRPL24/MRPL36/MALSU1/MRPL15/TSFM/MRPS31/TUFM/C1QBP/MRPS7/MRPS26/NDUFA7/MRPL40	13
before vs after	GO:2000573	positive regulation of DNA biosynthetic process	9/500	67/18670	7.0944e-05	0.00325186	0.00274766	CCT3/NEK7/CCT4/CCT5/MYC/RGCC/HSP90AA1/PRKD2/CCT8	9
before vs after	GO:0050900	leukocyte migration	29/500	499/18670	8.52305e-05	0.00359417	0.0030369	IL6R/IGKV4-1/IGKV3-15/GYPC/ITGA6/INPP5D/JCHAIN/PTGER4/PIK3R1/CD74/CXCR3/CAMK1D/ITGB1/ITGB7/ITGA5/IL23A/GPR183/IGHV4-34/SPN/GLG1/C1QBP/CCL5/PECAM1/CD300A/BSG/RPS19/IL17RA/IGLV3-25/MIF	29
before vs after	GO:1903405	protein localization to nuclear body	4/500	10/18670	9.38794e-05	0.00367983	0.00310928	CCT3/CCT4/CCT5/CCT8	4
before vs after	GO:1904851	positive regulation of establishment of protein localization to telomere	4/500	10/18670	9.38794e-05	0.00367983	0.00310928	CCT3/CCT4/CCT5/CCT8	4
before vs after	GO:1904867	protein localization to Cajal body	4/500	10/18670	9.38794e-05	0.00367983	0.00310928	CCT3/CCT4/CCT5/CCT8	4
before vs after	GO:1904951	positive regulation of establishment of protein localization	27/500	456/18670	0.000109524	0.00412376	0.00348437	CCT3/CNST/CCT4/GSK3B/SERP1/CCT5/PTGER4/PIK3R1/CD2AP/TMEM30A/BCAP31/GSDMD/DDX58/PHPT1/CEP290/PSMD9/RAN/RGCC/NUTF2/NLRP1/GPI/IL17RA/MIF/XBP1/YWHAH/CCT8/ABCG1	27
before vs after	GO:0140053	mitochondrial gene expression	14/500	162/18670	0.00012049	0.00438978	0.00370915	MRPS15/MRPL24/TFB2M/MRPL36/MALSU1/MRPL15/TSFM/MRPS31/TUFM/C1QBP/MRPS7/MRPS26/NDUFA7/MRPL40	14
before vs after	GO:0002460	adaptive immune response based on somatic recombination of immune receptors built from immunoglobulin superfamily domains	23/500	361/18670	0.000120753	0.00438978	0.00370915	MAD2L2/TNFRSF1B/BCL10/IL6R/IGKV4-1/IGKV3-15/HSPD1/INPP5D/CD74/HLA-F/TNFAIP3/FOXP3/HPRT1/IL23A/BATF/IGHV4-34/SPN/C1QBP/JAK3/POU2F2/BCL3/ERCC1/IGLV3-25	23
before vs after	GO:0062207	regulation of pattern recognition receptor signaling pathway	10/500	93/18670	0.000191772	0.00649709	0.00548972	PUM1/DDX60/IRF1/FLOT1/TNFAIP3/LY96/BIRC3/C1QBP/CD300A/UFD1	10
before vs after	GO:2001020	regulation of response to DNA damage stimulus	16/500	214/18670	0.000221163	0.00706549	0.00596999	MAD2L2/MCL1/BABAM2/ACTR2/TAF9/CD74/EEF1E1/UBE2V2/MYC/USP47/NSMCE1/RPL26/SMCHD1/CDKN2D/ERCC1/MIF	16
before vs after	GO:0043281	regulation of cysteine-type endopeptidase activity involved in apoptotic process	16/500	215/18670	0.000233186	0.00728938	0.00615917	IFI6/BCL10/HSPD1/HSPE1/TNFSF10/SERPINB9/MTCH1/BCAP31/MYC/USP47/PRDX5/BIRC3/NLRP1/NLE1/CDKN2D/NDUFA13	16
before vs after	GO:1901988	negative regulation of cell cycle phase transition	18/500	267/18670	0.000329797	0.00899736	0.00760233	MAD2L2/CDC73/BTG2/BABAM2/ZFP36L2/USP47/PSMA1/CDKN1B/CDK4/PSMD9/RGCC/ZFP36L1/RBL2/NAE1/PSMB6/RPL26/PSMC5/CDKN2D	18
before vs after	GO:0034644	cellular response to UV	9/500	82/18670	0.000341259	0.00922492	0.0077946	PIK3R1/NPM1/MYC/USP47/YY1/RBL2/RPL26/ERCC1/RUVBL2	9
before vs after	GO:0045730	respiratory burst	6/500	37/18670	0.000410964	0.0107642	0.00909522	CD52/JCHAIN/CAMK1D/CYBC1/PRDX2/RPS19	6
before vs after	GO:0009411	response to UV	12/500	141/18670	0.000417295	0.0108625	0.00917831	PIK3R1/NPM1/MYC/USP47/YY1/RBL2/RPL26/CDKN2D/BCL3/ERCC1/RUVBL2/HMGN1	12
before vs after	GO:0001818	negative regulation of cytokine production	19/500	296/18670	0.000420359	0.0108752	0.00918898	GBP1/INPP5D/PTGER4/HLA-F/CD2AP/TNFAIP3/FOXP3/DDX58/CHID1/HDAC7/IL23A/RGCC/YY1/NUTF2/C1QBP/RARA/JAK3/BCL3/UFD1	19
before vs after	GO:0071222	cellular response to lipopolysaccharide	15/500	205/18670	0.000433368	0.0110758	0.00935853	TNFRSF1B/BCL10/CDC73/CMPK2/TNFAIP3/LY96/TRIM5/CDK4/PLSCR3/CCL5/RARA/SBNO2/PRDX2/MIF/XBP1	15
before vs after	GO:0042976	activation of Janus kinase activity	4/500	15/18670	0.000548473	0.0131337	0.0110973	IL6R/IL23A/CCL5/CD300A	4
before vs after	GO:0007004	telomere maintenance via telomerase	8/500	70/18670	0.000550509	0.0131337	0.0110973	CCT3/NEK7/CCT4/CCT5/NHP2/HNRNPC/HSP90AA1/CCT8	8
before vs after	GO:0071706	tumor necrosis factor superfamily cytokine production	13/500	168/18670	0.000608725	0.0142611	0.0120499	BCL10/ARHGEF2/PIK3R1/TNFAIP3/HSPB1/FOXP3/LY96/DDX58/IL23A/SPN/RARA/BCL3/MIF	13
before vs after	GO:0071214	cellular response to abiotic stimulus	20/500	331/18670	0.000645974	0.0146455	0.0123748	BCL10/ARHGEF2/RCSD1/PTGER4/PIK3R1/IRF1/NPM1/SERPINB6/MYC/EEF1D/USP47/NET1/NMT2/HVCN1/ZFP36L1/YY1/RBL2/RPL26/ERCC1/RUVBL2	20
before vs after	GO:0104004	cellular response to environmental stimulus	20/500	331/18670	0.000645974	0.0146455	0.0123748	BCL10/ARHGEF2/RCSD1/PTGER4/PIK3R1/IRF1/NPM1/SERPINB6/MYC/EEF1D/USP47/NET1/NMT2/HVCN1/ZFP36L1/YY1/RBL2/RPL26/ERCC1/RUVBL2	20
before vs after	GO:0071216	cellular response to biotic stimulus	16/500	236/18670	0.000654128	0.0146853	0.0124083	TNFRSF1B/BCL10/CDC73/CMPK2/GSK3B/TNFAIP3/LY96/TRIM5/CDK4/PLSCR3/CCL5/RARA/SBNO2/PRDX2/MIF/XBP1	16
before vs after	GO:0070199	establishment of protein localization to chromosome	5/500	27/18670	0.000669217	0.0149317	0.0126165	CCT3/CCT4/CCT5/RUVBL2/CCT8	5
before vs after	GO:1901659	glycosyl compound biosynthetic process	6/500	43/18670	0.000941156	0.0189437	0.0160065	IMPDH2/UPP1/IMPDH1/HPRT1/NME1/NME2	6
before vs after	GO:0070229	negative regulation of lymphocyte apoptotic process	5/500	29/18670	0.000942004	0.0189437	0.0160065	BCL10/CD74/CCL5/JAK3/MIF	5
before vs after	GO:0007006	mitochondrial membrane organization	11/500	134/18670	0.000968777	0.0192684	0.0162809	OMA1/GSK3B/SLC25A5/PPIF/HSP90AA1/RHOT2/ATP5MC1/ALKBH7/NDUFA13/YWHAH/ATP5PO	11
before vs after	GO:0035966	response to topologically incorrect protein	14/500	199/18670	0.000977814	0.0192684	0.0162809	EDEM3/PDIA6/HSPD1/HSPE1/SRPRB/SERP1/PIK3R1/HSPB1/TSPYL2/DNAJC4/HSP90AA1/UFD1/SDF2L1/XBP1	14
before vs after	GO:0050821	protein stabilization	13/500	178/18670	0.00104281	0.02008	0.0169666	CCT3/CCT4/HSPD1/SUMO1/CCT5/PIK3R1/TAF9/FLOT1/PIM1/HSP90AA1/HYPK/PHB/CCT8	13
before vs after	GO:0001782	B cell homeostasis	5/500	30/18670	0.0011058	0.0209111	0.0176688	BCL10/CD74/TNFAIP3/FOXP3/MIF	5
before vs after	GO:0046596	regulation of viral entry into host cell	5/500	30/18670	0.0011058	0.0209111	0.0176688	CD74/TRIM38/IFITM2/IFITM1/TRIM5	5
before vs after	GO:0019693	ribose phosphate metabolic process	23/500	424/18670	0.00115038	0.0212431	0.0179494	COX5B/IMPDH2/SULT1B1/HINT1/UPP1/IMPDH1/GIMAP7/PGK1/HPRT1/ENTPD4/PDP1/STOML2/LDHA/PFKP/TPI1/RAN/ATP5MC1/NME1/NME2/GALK1/GPI/ADSL/ATP5PO	23
before vs after	GO:0043487	regulation of RNA stability	13/500	183/18670	0.0013423	0.0233904	0.0197637	TNFRSF1B/PUM1/ZFP36L2/PAIP1/NPM1/HSPB1/PSMA1/PSMD9/HNRNPC/ZFP36L1/PSMB6/PSMC5/EXOSC5	13
before vs after	GO:0022618	ribonucleoprotein complex assembly	15/500	229/18670	0.00134798	0.0233927	0.0197657	KHDC4/CDC73/TAF9/CELF2/RPLP0/HSP90AA1/RSL24D1/NLE1/MRPS7/SRSF6/EIF3G/RPS19/GEMIN7/RUVBL2/EIF3D	15
before vs after	GO:0002449	lymphocyte mediated immunity	20/500	352/18670	0.00136867	0.0236545	0.0199869	MAD2L2/TNFRSF1B/BCL10/IGKV4-1/IGKV3-15/HSPD1/INPP5D/CD74/SERPINB9/HLA-F/FOXP3/HPRT1/IL23A/BATF/IGHV4-34/C1QBP/POU2F2/BCL3/ERCC1/IGLV3-25	20
before vs after	GO:0002544	chronic inflammatory response	4/500	19/18670	0.00143053	0.0240119	0.0202889	TNFAIP3/FOXP3/CCL5/AHCY	4
before vs after	GO:0061081	positive regulation of myeloid leukocyte cytokine production involved in immune response	4/500	19/18670	0.00143053	0.0240119	0.0202889	BCL10/CD74/DDX58/MIF	4
before vs after	GO:0045088	regulation of innate immune response	18/500	305/18670	0.00153935	0.0250635	0.0211774	BCL10/SUMO1/PARP14/IRF1/SERPINB9/HLA-F/TNFAIP3/TRIM5/PSMA1/BIRC3/PSMD9/PSMB6/CCL5/PSMC5/SOCS3/ZBP1/RPS19/IFNGR2	18
before vs after	GO:0002367	cytokine production involved in immune response	9/500	102/18670	0.00166748	0.0266575	0.0225242	TNFRSF1B/BCL10/HSPD1/CD74/HLA-F/FOXP3/DDX58/JAK3/MIF	9
before vs after	GO:0006839	mitochondrial transport	16/500	258/18670	0.00166886	0.0266575	0.0225242	COX5B/HSPD1/SLC25A20/GSK3B/GRPEL2/TIMM17B/SLC25A5/STOML2/PPIF/HSP90AA1/RHOT2/ATP5MC1/ALKBH7/NDUFA13/YWHAH/ATP5PO	16
before vs after	GO:0051187	cofactor catabolic process	7/500	65/18670	0.0017248	0.0272415	0.0230177	PRDX6/PRDX4/PRDX5/MTHFS/HMOX2/AHCY/PRDX2	7
before vs after	GO:0071826	ribonucleoprotein complex subunit organization	15/500	236/18670	0.00181308	0.0280064	0.023664	KHDC4/CDC73/TAF9/CELF2/RPLP0/HSP90AA1/RSL24D1/NLE1/MRPS7/SRSF6/EIF3G/RPS19/GEMIN7/RUVBL2/EIF3D	15
before vs after	GO:0031348	negative regulation of defense response	15/500	239/18670	0.00204985	0.030545	0.025809	TNFRSF1B/PARP14/PTGER4/SERPINB9/TRIM38/HLA-F/TNFAIP3/FOXP3/CHID1/PSMA1/C1QBP/SOCS3/RPS19/UFD1/SOD1	15
before vs after	GO:0002791	regulation of peptide secretion	25/500	500/18670	0.00219851	0.0320801	0.0271061	TNFRSF1B/GBP1/RAP1A/SERP1/PTGER4/CD74/CD2AP/TNFAIP3/FOXP3/SLC25A5/GSDMD/DDX58/PHPT1/ARL2/PSMD9/RGCC/RAB8B/NLRP1/CCL5/GPI/IL17RA/MIF/XBP1/PIM3/ABCG1	25
before vs after	GO:0045727	positive regulation of translation	10/500	127/18670	0.00221883	0.0322648	0.0272622	SERP1/PAIP1/NPM1/RBM3/CDK4/C1QBP/RPL26/CCL5/BCL3/EIF3D	10
before vs after	GO:0051262	protein tetramerization	12/500	172/18670	0.00235715	0.0339252	0.0286651	IMPDH2/CD74/HPRT1/PFKP/PCBD1/DCTPP1/CCL5/DCXR/RPS19/VASP/ADSL/ST13	12
before vs after	GO:0050777	negative regulation of immune response	11/500	150/18670	0.0023982	0.0342962	0.0289786	CTLA4/INPP5D/PARP14/SERPINB9/HLA-F/TNFAIP3/FOXP3/PSMA1/CD300A/JAK3/RPS19	11
before vs after	GO:0034248	regulation of cellular amide metabolic process	24/500	476/18670	0.00239919	0.0342962	0.0289786	PUM1/BTG2/ZFP36L2/SERP1/PAIP1/NPM1/MALSU1/HSPB1/RBM3/PDP1/EIF4G2/RBM4/CDK4/TSFM/ZFP36L1/C1QBP/RPL26/CCL5/ORMDL3/RARA/TOB1/BCL3/EIF3D/ABCG1	24
before vs after	GO:0051457	maintenance of protein location in nucleus	4/500	22/18670	0.0025336	0.0356139	0.030092	SYNE1/TXN/ARL2/BCL3	4
before vs after	GO:0006968	cellular defense response	6/500	52/18670	0.00256703	0.0359641	0.0303879	BCL10/FCMR/LY96/ITGB1/SPN/VEZF1	6
before vs after	GO:0051098	regulation of binding	20/500	373/18670	0.00269179	0.0372174	0.0314468	MAD2L2/ID3/EPB41/SUMO1/GSK3B/DTNBP1/FLOT1/TXN/PCBD1/IFIT2/RAN/ZFP90/RARA/NME1/NOG/TMC8/TRIB3/BCL3/RUVBL2/EIF3D	20
before vs after	GO:0035036	sperm-egg recognition	6/500	53/18670	0.00283055	0.0387546	0.0327457	CCT3/CCT4/CCT5/VDAC2/HVCN1/CCT8	6
before vs after	GO:0052372	modulation by symbiont of entry into host	5/500	37/18670	0.00290085	0.039208	0.0331288	CD74/TRIM38/IFITM2/IFITM1/TRIM5	5
before vs after	GO:2000117	negative regulation of cysteine-type endopeptidase activity	8/500	92/18670	0.00325885	0.0428117	0.0361738	IFI6/CAST/SERPINB9/USP47/PRDX5/BIRC3/NLE1/CDKN2D	8
before vs after	GO:0042832	defense response to protozoan	4/500	24/18670	0.00352812	0.04536	0.038327	GBP4/TSPAN32/BATF/BCL3	4
before vs after	GO:0090023	positive regulation of neutrophil chemotaxis	4/500	24/18670	0.00352812	0.04536	0.038327	CD74/CAMK1D/IL23A/C1QBP	4
before vs health	GO:0043367	CD4-positive, alpha-beta T cell differentiation	7/90	74/18670	6.60826e-08	0.00013428	0.000104132	RSAD2/NFKBIZ/IRF4/BATF/SOCS1/RARA/BCL3	7
before vs health	GO:1903706	regulation of hemopoiesis	13/90	475/18670	4.38765e-07	0.000222893	0.00017285	NFKBIZ/GPR171/IRF4/PIM1/MYC/PSMB5/ZFP36L1/SOCS1/PSMB6/RARA/PRDX2/OSM/SOD1	13
before vs health	GO:0046426	negative regulation of receptor signaling pathway via JAK-STAT	4/90	24/18670	4.98341e-06	0.00144661	0.00112183	SOCS2/SOCS1/SOCS3/BCL3	4
before vs health	GO:0042743	hydrogen peroxide metabolic process	5/90	57/18670	7.99528e-06	0.00174893	0.00135627	PRDX6/FYN/PRDX4/PRDX2/SOD1	5
before vs health	GO:0042092	type 2 immune response	4/90	35/18670	2.35811e-05	0.00266205	0.00206438	RSAD2/BATF/RARA/BCL3	4
before vs health	GO:0016999	antibiotic metabolic process	6/90	122/18670	2.73739e-05	0.00292756	0.00227029	PRDX6/SULT1B1/FYN/PRDX4/PRDX2/SOD1	6
before vs health	GO:0009259	ribonucleotide metabolic process	10/90	414/18670	3.0372e-05	0.0030858	0.00239299	PDE4B/PAICS/SULT1B1/UPP1/IMPDH1/LDHA/TPI1/RAN/NME4/GALK1	10
before vs health	GO:0019693	ribose phosphate metabolic process	10/90	424/18670	3.71724e-05	0.00350463	0.0027178	COX5B/IMPDH2/SULT1B1/HINT1/UPP1/IMPDH1/GIMAP7/PGK1/HPRT1/ENTPD4/PDP1/STOML2/LDHA/PFKP/TPI1/RAN/ATP5MC1/NME1/NME2/GALK1/GPI/ADSL/ATP5PO	10
before vs health	GO:0017014	protein nitrosylation	3/90	15/18670	4.72644e-05	0.00400172	0.00310328	S100A9/S100A8/OXR1	3
before vs health	GO:0018119	peptidyl-cysteine S-nitrosylation	3/90	15/18670	4.72644e-05	0.00400172	0.00310328	S100A9/S100A8/OXR1	3
before vs health	GO:0051238	sequestering of metal ion	3/90	16/18670	5.79687e-05	0.00420687	0.00326237	S100A9/S100A8/FTL	3
before vs health	GO:0002224	toll-like receptor signaling pathway	6/90	146/18670	7.48573e-05	0.0048077	0.00372831	S100A9/S100A8/RSAD2/IRF4/FLOT1/LY96	6
before vs health	GO:0035264	multicellular organism growth	6/90	146/18670	7.48573e-05	0.0048077	0.00372831	PLAC8/ARID5B/SOCS2/ZFP36L1/RARA/SOD1	6
before vs health	GO:0060333	interferon-gamma-mediated signaling pathway	5/90	91/18670	7.80778e-05	0.0048077	0.00372831	IRF4/IRF9/SOCS1/SOCS3/IFNGR2	5
before vs health	GO:0098869	cellular oxidant detoxification	5/90	102/18670	0.000134148	0.00736724	0.0057132	S100A9/PRDX6/PRDX4/PRDX2/SOD1	5
before vs health	GO:0046916	cellular transition metal ion homeostasis	5/90	110/18670	0.000191255	0.00925311	0.00717567	S100A9/S100A8/MYC/FTL/SOD1	5
before vs health	GO:0042832	defense response to protozoan	3/90	24/18670	0.000203746	0.0093766	0.00727143	GBP4/TSPAN32/BATF/BCL3	3
before vs health	GO:0007159	leukocyte cell-cell adhesion	8/90	337/18670	0.000222285	0.0093766	0.00727143	BCL10/IL6R/HSPD1/CTLA4/TMEM131L/PIK3R1/IRF1/CD74/HLA-DPA1/FOXP3/PAG1/ITGB1/ITGB7/ITGA5/IL23A/SPN/CCL5/RARA/PECAM1/CD300A/TMIGD2/PRDX2/RASAL3/JAK3/XBP1/GRAP2/RUNX1	8
before vs health	GO:0001562	response to protozoan	3/90	25/18670	0.000230723	0.0093766	0.00727143	IRF4/BATF/BCL3	3
before vs health	GO:0060330	regulation of response to interferon-gamma	3/90	25/18670	0.000230723	0.0093766	0.00727143	SOCS1/SOCS3/IFNGR2	3
before vs health	GO:0045471	response to ethanol	5/90	125/18670	0.000346326	0.0130321	0.0101062	S100A8/FYN/TUFM/RARA/SOD1	5
before vs health	GO:0072538	T-helper 17 type immune response	3/90	29/18670	0.000361474	0.0131764	0.0102181	NFKBIZ/IRF4/BATF	3
before vs health	GO:0001819	positive regulation of cytokine production	9/90	464/18670	0.000398163	0.0134735	0.0104485	PUM1/BCL10/IL6R/ARHGEF2/HSPD1/DDX60/PTGER4/PIK3R1/IRF1/CD74/HLA-F/FLOT1/HLA-DPA1/HSPB1/FOXP3/LY96/GSDMD/DDX58/BIRC3/IL23A/RGCC/SPN/C1QBP/NLRP1/RARA/ZBP1/TMIGD2/BCL3/PRKD2/IL17RA/UFD1/MIF/XBP1/SOD1/RUNX1	9
before vs health	GO:0072521	purine-containing compound metabolic process	9/90	464/18670	0.000398163	0.0134735	0.0104485	PDE4B/PAICS/SULT1B1/IMPDH1/LDHA/TPI1/RAN/NME4/GALK1	9
before vs health	GO:0051098	regulation of binding	8/90	373/18670	0.000438599	0.0139664	0.0108308	MAD2L2/ID3/EPB41/SUMO1/GSK3B/DTNBP1/FLOT1/TXN/PCBD1/IFIT2/RAN/ZFP90/RARA/NME1/NOG/TMC8/TRIB3/BCL3/RUVBL2/EIF3D	8
before vs health	GO:0042552	myelination	5/90	132/18670	0.000444869	0.0139664	0.0108308	CXCR4/CD9/PLLP/RARA/SOD1	5
before vs health	GO:0050727	regulation of inflammatory response	8/90	374/18670	0.000446441	0.0139664	0.0108308	S100A9/S100A12/S100A8/NFKBIZ/SOCS3/SBNO2/OSM/SOD1	8
before vs health	GO:0055076	transition metal ion homeostasis	5/90	133/18670	0.000460508	0.0139664	0.0108308	S100A9/S100A8/MYC/FTL/SOD1	5
before vs health	GO:0042744	hydrogen peroxide catabolic process	3/90	32/18670	0.00048557	0.0140954	0.0109308	PRDX6/PRDX4/PRDX2	3
before vs health	GO:0031349	positive regulation of defense response	8/90	384/18670	0.000531324	0.0148161	0.0114897	S100A9/S100A12/S100A8/NFKBIZ/FYN/PSMB5/PSMB6/OSM	8
before vs health	GO:0043312	neutrophil degranulation	9/90	485/18670	0.000548066	0.0150496	0.0116708	TNFRSF1B/PPIE/AGL/RAP1A/LAMTOR2/PRDX6/ACTR2/GCA/TMBIM1/IMPDH2/RAP2B/PLAC8/SERPINB6/TMEM30A/RNASET2/IMPDH1/PRDX4/FABP5/GSDMD/NDUFC2/COMMD3/CD63/CEP290/HVCN1/HSP90AA1/HMOX2/ORMDL3/NME2/PECAM1/CD300A/ARHGAP45/STXBP2/MAN2B1/GPI/FTL/MIF/CCT8	9
before vs health	GO:0002283	neutrophil activation involved in immune response	9/90	488/18670	0.000572841	0.0155202	0.0120357	TNFRSF1B/PPIE/AGL/RAP1A/LAMTOR2/PRDX6/ACTR2/GCA/TMBIM1/IMPDH2/RAP2B/PLAC8/SERPINB6/TMEM30A/RNASET2/IMPDH1/PRDX4/FABP5/GSDMD/NDUFC2/COMMD3/CD63/CEP290/HVCN1/HSP90AA1/HMOX2/ORMDL3/NME2/PECAM1/CD300A/ARHGAP45/STXBP2/MAN2B1/GPI/FTL/MIF/CCT8	9
before vs health	GO:0042119	neutrophil activation	9/90	498/18670	0.000662162	0.0167889	0.0130195	TNFRSF1B/PPIE/AGL/RAP1A/LAMTOR2/PRDX6/ACTR2/GCA/TMBIM1/IMPDH2/RAP2B/PLAC8/SERPINB6/TMEM30A/RNASET2/IMPDH1/PRDX4/FABP5/GSDMD/NDUFC2/COMMD3/CD63/CEP290/HVCN1/HSP90AA1/HMOX2/CCL5/ORMDL3/NME2/PECAM1/CD300A/ARHGAP45/STXBP2/MAN2B1/GPI/FTL/MIF/CCT8	9
before vs health	GO:0002446	neutrophil mediated immunity	9/90	499/18670	0.000671689	0.0167889	0.0130195	TNFRSF1B/PPIE/AGL/RAP1A/LAMTOR2/PRDX6/ACTR2/GCA/TMBIM1/IMPDH2/RAP2B/PLAC8/SERPINB6/TMEM30A/RNASET2/IMPDH1/PRDX4/FABP5/GSDMD/NDUFC2/COMMD3/CD63/CEP290/HVCN1/HSP90AA1/HMOX2/ORMDL3/NME2/PECAM1/CD300A/ARHGAP45/STXBP2/MAN2B1/GPI/FTL/MIF/CCT8	9
before vs health	GO:0050900	leukocyte migration	9/90	499/18670	0.000671689	0.0167889	0.0130195	IL6R/IGKV4-1/IGKV3-15/GYPC/ITGA6/INPP5D/JCHAIN/PTGER4/PIK3R1/CD74/CXCR3/CAMK1D/ITGB1/ITGB7/ITGA5/IL23A/GPR183/IGHV4-34/SPN/GLG1/C1QBP/CCL5/PECAM1/CD300A/BSG/RPS19/IL17RA/IGLV3-25/MIF	9
before vs health	GO:0046627	negative regulation of insulin receptor signaling pathway	3/90	36/18670	0.000689322	0.0167889	0.0130195	SOCS2/SOCS1/SOCS3	3
before vs health	GO:0042509	regulation of tyrosine phosphorylation of STAT protein	4/90	83/18670	0.00069394	0.0167889	0.0130195	FYN/SOCS1/SOCS3/OSM	4
before vs health	GO:0002831	regulation of response to biotic stimulus	8/90	400/18670	0.000694027	0.0167889	0.0130195	PUM1/BCL10/HSPD1/SUMO1/PARP14/DDX60/IRF1/SERPINB9/TRIM38/HLA-F/TNFAIP3/LY96/DDX58/TSPAN32/TRIM5/PSMA1/BIRC3/IL23A/PSMD9/PSMB6/C1QBP/CCL5/PSMC5/SOCS3/ZBP1/PRDX2/RPS19/UFD1/MIF/IFNGR2	8
before vs health	GO:2001056	positive regulation of cysteine-type endopeptidase activity	5/90	149/18670	0.00077148	0.0184429	0.0143022	S100A9/S100A8/TNFSF10/FYN/MYC	5
before vs health	GO:0007260	tyrosine phosphorylation of STAT protein	4/90	86/18670	0.000793165	0.0186758	0.0144829	FYN/SOCS1/SOCS3/OSM	4
before vs health	GO:0034427	nuclear-transcribed mRNA catabolic process, exonucleolytic, 3-5	2/90	10/18670	0.00100846	0.0213457	0.0165533	EXOSC4/EXOSC5	2
before vs health	GO:0062207	regulation of pattern recognition receptor signaling pathway	4/90	93/18670	0.00106299	0.0218181	0.0169197	PUM1/DDX60/IRF1/FLOT1/TNFAIP3/LY96/BIRC3/C1QBP/CD300A/UFD1	4
before vs health	GO:0090503	RNA phosphodiester bond hydrolysis, exonucleolytic	3/90	42/18670	0.00108544	0.0220561	0.0171042	EXOSC4/REXO2/EXOSC5	3
before vs health	GO:1901659	glycosyl compound biosynthetic process	3/90	43/18670	0.0011628	0.0233941	0.0181418	IMPDH2/UPP1/IMPDH1/HPRT1/NME1/NME2	3
before vs health	GO:1990823	response to leukemia inhibitory factor	4/90	96/18670	0.00119624	0.0235996	0.0183012	KDM3A/SLC25A5/MRPL15/PFKP/ARID5B/SPOCK2/RARG/SOCS3/SBNO2/BCAT2/XBP1	4
before vs health	GO:1990830	cellular response to leukemia inhibitory factor	4/90	96/18670	0.00119624	0.0235996	0.0183012	KDM3A/SLC25A5/MRPL15/PFKP/ARID5B/SPOCK2/RARG/SOCS3/SBNO2/BCAT2/XBP1	4
before vs health	GO:0040015	negative regulation of multicellular organism growth	2/90	11/18670	0.0012287	0.0237782	0.0184397	PLAC8/SOCS2	2
before vs health	GO:0006979	response to oxidative stress	8/90	451/18670	0.00149788	0.0273365	0.0211991	PRDX6/FYN/PRDX4/OXR1/LDHA/PSMB5/PRDX2/SOD1	8
before vs health	GO:0060324	face development	3/90	48/18670	0.00160162	0.0276933	0.0214758	ARID5B/RARA/CLDN5	3
before vs health	GO:0043488	regulation of mRNA stability	5/90	177/18670	0.00166052	0.0276933	0.0214758	EXOSC4/PSMB5/ZFP36L1/PSMB6/EXOSC5	5
before vs health	GO:0002679	respiratory burst involved in defense response	2/90	13/18670	0.00173162	0.0276933	0.0214758	CYBC1/PRDX2	2
before vs health	GO:0045006	DNA deamination	2/90	13/18670	0.00173162	0.0276933	0.0214758	EXOSC4/EXOSC5	2
before vs health	GO:0050966	detection of mechanical stimulus involved in sensory perception of pain	2/90	13/18670	0.00173162	0.0276933	0.0214758	CXCR4/FYN	2
before vs health	GO:0060712	spongiotrophoblast layer development	2/90	13/18670	0.00173162	0.0276933	0.0214758	ZFP36L1/SOCS3	2
before vs health	GO:0046854	phosphatidylinositol phosphorylation	3/90	50/18670	0.00180241	0.027958	0.0216811	SOCS2/SOCS1/SOCS3	3
before vs health	GO:0045927	positive regulation of growth	6/90	270/18670	0.00195349	0.0291875	0.0226345	S100A9/S100A8/CXCR4/SERP1/PIM1/EXOSC4	6
before vs health	GO:0032868	response to insulin	6/90	272/18670	0.00202724	0.0292152	0.022656	TNFSF10/SOCS2/ZFP36L1/SOCS1/SOCS3/TRIB3	6
before vs health	GO:0006575	cellular modified amino acid metabolic process	5/90	188/18670	0.00216121	0.0309266	0.0239832	MTHFD2/SULT1B1/PRDX4/CPT1A/SOD1	5
before vs health	GO:0051249	regulation of lymphocyte activation	8/90	485/18670	0.00235734	0.0330005	0.0255914	MAD2L2/TNFRSF1B/BCL10/IL6R/ZFP36L2/HSPD1/CTLA4/INPP5D/TMEM131L/PIK3R1/IRF1/CD74/HLA-F/HLA-DPA1/TNFAIP3/FOXP3/PAG1/ZEB1/IL23A/GPR183/ZFP36L1/IGHV4-34/SPN/CCL5/IKZF3/RARA/CD300A/TMIGD2/PRDX2/RASAL3/JAK3/MIF/XBP1/GRAP2/SOD1/RUNX1	8
before vs health	GO:0043551	regulation of phosphatidylinositol 3-kinase activity	3/90	55/18670	0.0023711	0.0330005	0.0255914	SOCS2/SOCS1/SOCS3	3
before vs health	GO:0000768	syncytium formation by plasma membrane fusion	3/90	56/18670	0.00249664	0.0342782	0.0265823	FLOT1/CD9/SBNO2	3
before vs health	GO:0140253	cell-cell fusion	3/90	56/18670	0.00249664	0.0342782	0.0265823	FLOT1/CD9/SBNO2	3
before vs health	GO:0002830	positive regulation of type 2 immune response	2/90	16/18670	0.00263909	0.0349186	0.0270789	RSAD2/RARA	2
before vs health	GO:0019730	antimicrobial humoral response	4/90	122/18670	0.00287676	0.0369974	0.028691	S100A9/S100A12/S100A8/BCL3	4
before vs health	GO:0050852	T cell receptor signaling pathway	5/90	202/18670	0.00294778	0.0373991	0.0290025	BCL10/GBP1/CTLA4/INPP5D/PIK3R1/BTN3A1/HLA-DRB5/HLA-DRB1/HLA-DPA1/PVRIG/FOXP3/PAG1/STOML2/PHPT1/PSMA1/CD3G/PSMD9/PSMB6/PSMC5/CD300A/PRKD2/GRAP2	5
before vs health	GO:0050665	hydrogen peroxide biosynthetic process	2/90	17/18670	0.00298162	0.0373991	0.0290025	FYN/SOD1	2
before vs health	GO:0042254	ribosome biogenesis	6/90	297/18670	0.00313785	0.038438	0.0298082	LYAR/PAK1IP1/EXOSC4/RAN/EIF4A3/EXOSC5	6
before vs health	GO:0071222	cellular response to lipopolysaccharide	5/90	205/18670	0.00314012	0.038438	0.0298082	TNFRSF1B/BCL10/CDC73/CMPK2/TNFAIP3/LY96/TRIM5/CDK4/PLSCR3/CCL5/RARA/SBNO2/PRDX2/MIF/XBP1	5
before vs health	GO:2001244	positive regulation of intrinsic apoptotic signaling pathway	3/90	61/18670	0.00318584	0.0387642	0.0300611	S100A9/S100A8/SOD1	3
before vs health	GO:0022407	regulation of cell-cell adhesion	7/90	402/18670	0.00328629	0.0395132	0.030642	NFKBIZ/FLOT1/FYN/CD9/SOCS1/RARA/PRDX2	7
before vs health	GO:1901657	glycosyl compound metabolic process	4/90	130/18670	0.00361355	0.0411431	0.0319059	UPP1/IMPDH1/RAN/NME4	4
before vs health	GO:0019216	regulation of lipid metabolic process	7/90	410/18670	0.00366146	0.0411431	0.0319059	CPT1A/SOCS2/RAN/SOCS1/SOCS3/TRIB3/SOD1	7
before vs health	GO:0051187	cofactor catabolic process	3/90	65/18670	0.00381341	0.0414657	0.0321561	PRDX6/PRDX4/PRDX5/MTHFS/HMOX2/AHCY/PRDX2	3
before vs health	GO:0007584	response to nutrient	5/90	219/18670	0.00415919	0.0431198	0.0334388	PIM1/FYN/LDHA/RARA/SOD1	5
before vs health	GO:0051651	maintenance of location in cell	5/90	219/18670	0.00415919	0.0431198	0.0334388	S100A9/S100A8/BCL3/FTL/SUN2	5
before vs health	GO:0045444	fat cell differentiation	5/90	223/18670	0.00448926	0.0454467	0.0352433	PLAC8/ARID5B/ZFP36L1/SOCS1/TRIB3	5
before vs health	GO:0010310	regulation of hydrogen peroxide metabolic process	2/90	21/18670	0.00454671	0.0454467	0.0352433	FYN/PRDX2	2
before vs health	GO:0051090	regulation of DNA-binding transcription factor activity	7/90	432/18670	0.00486251	0.0469032	0.0363728	S100A9/S100A12/S100A8/FLOT1/PIM1/ARID5B/PRDX2	7
before vs health	GO:0009220	pyrimidine ribonucleotide biosynthetic process	2/90	22/18670	0.00498577	0.0469032	0.0363728	UPP1/NME4	2
before vs health	GO:0051457	maintenance of protein location in nucleus	2/90	22/18670	0.00498577	0.0469032	0.0363728	SYNE1/TXN/ARL2/BCL3	2
before vs health	GO:0046677	response to antibiotic	6/90	327/18670	0.00500922	0.0469066	0.0363755	S100A8/FYN/LDHA/TUFM/RARA/SOD1	6
before vs health	GO:0010499	proteasomal ubiquitin-independent protein catabolic process	2/90	23/18670	0.00544357	0.0480502	0.0372623	PSMB5/PSMB6	2
before vs health	GO:0019400	alditol metabolic process	2/90	23/18670	0.00544357	0.0480502	0.0372623	TPI1/GALK1	2
before vs health	GO:0062149	detection of stimulus involved in sensory perception of pain	2/90	23/18670	0.00544357	0.0480502	0.0372623	CXCR4/FYN	2
before vs health	GO:0031670	cellular response to nutrient	3/90	74/18670	0.00548605	0.0480502	0.0372623	PIM1/FYN/SOD1	3
before vs health	GO:0002262	myeloid cell homeostasis	4/90	147/18670	0.00558425	0.0487004	0.0377665	PDE4B/LYAR/ZFP36L1/SOD1	4
before vs health	GO:0071216	cellular response to biotic stimulus	5/90	236/18670	0.00569107	0.0492431	0.0381874	TNFRSF1B/BCL10/CDC73/CMPK2/GSK3B/TNFAIP3/LY96/TRIM5/CDK4/PLSCR3/CCL5/RARA/SBNO2/PRDX2/MIF/XBP1	5
before vs health	GO:1903201	regulation of oxidative stress-induced cell death	3/90	75/18670	0.00569494	0.0492431	0.0381874	FYN/OXR1/SOD1	3
before vs after	hsa05020	Prion disease	27/262	273/8102	1.8662e-07	4.83347e-05	4.10565e-05	UQCRH/COX7A2L/COX5B/GSK3B/NDUFB5/PIK3R1/VDAC1/SLC25A5/PSMA1/NDUFS8/NDUFC2/SDHD/VDAC2/PPIF/NDUFA9/PSMD9/NDUFAB1/PSMB6/CCL5/ATP5MC1/PSMC5/NDUFS7/NDUFA11/NDUFA7/NDUFA13/SOD1/ATP5PO	27
before vs after	hsa05012	Parkinson disease	25/262	249/8102	4.09978e-07	4.9331e-05	4.19028e-05	UQCRH/COX7A2L/COX5B/NDUFB5/VDAC1/SLC25A5/TXN/PSMA1/NDUFS8/NDUFC2/SDHD/VDAC2/PPIF/NDUFA9/PSMD9/NDUFAB1/PSMB6/ATP5MC1/PSMC5/NDUFS7/NDUFA11/NDUFA7/NDUFA13/XBP1/ATP5PO	25
before vs after	hsa05415	Diabetic cardiomyopathy	22/262	203/8102	5.71402e-07	4.9331e-05	4.19028e-05	UQCRH/COX7A2L/COX5B/GSK3B/NDUFB5/PIK3R1/VDAC1/SLC25A5/NDUFS8/NDUFC2/SDHD/VDAC2/PPIF/NDUFA9/NDUFAB1/ATP2A3/ATP5MC1/NDUFS7/NDUFA11/NDUFA7/NDUFA13/ATP5PO	22
before vs after	hsa04932	Non-alcoholic fatty liver disease	18/262	150/8102	1.44487e-06	9.35551e-05	7.94676e-05	UQCRH/IL6R/COX7A2L/COX5B/GSK3B/NDUFB5/PIK3R1/NDUFS8/NDUFC2/SDHD/NDUFA9/NDUFAB1/SOCS3/NDUFS7/NDUFA11/NDUFA7/NDUFA13/XBP1	18
before vs after	hsa00190	Oxidative phosphorylation	16/262	133/8102	5.44128e-06	0.000281858	0.000239416	UQCRH/COX7A2L/COX5B/NDUFB5/NDUFS8/NDUFC2/SDHD/PPA1/NDUFA9/NDUFAB1/ATP5MC1/NDUFS7/NDUFA11/NDUFA7/NDUFA13/ATP5PO	16
before vs after	hsa05016	Huntington disease	25/262	306/8102	1.71851e-05	0.000741823	0.00063012	UQCRH/COX7A2L/COX5B/NDUFB5/VDAC1/POLR2J/SLC25A5/PSMA1/NDUFS8/NDUFC2/SDHD/VDAC2/PPIF/NDUFA9/PSMD9/NDUFAB1/PSMB6/ATP5MC1/PSMC5/NDUFS7/NDUFA11/NDUFA7/NDUFA13/SOD1/ATP5PO	25
before vs after	hsa05010	Alzheimer disease	28/262	369/8102	2.09185e-05	0.000773984	0.000657438	UQCRH/COX7A2L/COX5B/GSK3B/NDUFB5/PIK3R1/VDAC1/SLC25A5/PSMA1/NDUFS8/NDUFC2/SDHD/VDAC2/PPIF/NDUFA9/PSMD9/NDUFAB1/NAE1/ATP2A3/PSMB6/ATP5MC1/PSMC5/NDUFS7/NDUFA11/NDUFA7/NDUFA13/XBP1/ATP5PO	28
before vs after	hsa04659	Th17 cell differentiation	13/262	107/8102	3.76915e-05	0.00122026	0.00103652	IL6R/HLA-DRB5/HLA-DRB1/HLA-DPA1/FOXP3/CD3G/IL23A/HSP90AA1/NFATC3/RARA/JAK3/IFNGR2/RUNX1	13
before vs after	hsa05017	Spinocerebellar ataxia	13/262	143/8102	0.000707387	0.019371	0.0164542	PUM1/OMA1/PIK3R1/VDAC1/SLC25A5/PSMA1/VDAC2/PPIF/PSMD9/ATP2A3/PSMB6/PSMC5/XBP1	13
before vs after	hsa04621	NOD-like receptor signaling pathway	15/262	181/8102	0.000747916	0.019371	0.0164542	GBP1/GBP4/NEK7/ANTXR2/VDAC1/TNFAIP3/GSDMD/TXN/BIRC3/VDAC2/STAT2/OAS2/HSP90AA1/NLRP1/CCL5	15
before vs after	hsa05164	Influenza A	14/262	172/8102	0.0013281	0.0284697	0.0241828	TNFSF10/PIK3R1/VDAC1/HLA-DRB5/HLA-DRB1/HLA-DPA1/SLC25A5/DDX58/STAT2/CDK4/OAS2/CCL5/SOCS3/IFNGR2	14
before vs after	hsa04714	Thermogenesis	17/262	232/8102	0.00135614	0.0284697	0.0241828	UQCRH/COX7A2L/KDM3A/COX5B/SLC25A20/NDUFB5/NDUFS8/NDUFC2/SDHD/NDUFA9/NDUFAB1/ATP5MC1/NDUFS7/NDUFA11/NDUFA7/NDUFA13/ATP5PO	17
before vs after	hsa05022	Pathways of neurodegeneration - multiple diseases	28/262	475/8102	0.00142898	0.0284697	0.0241828	TNFRSF1B/UQCRH/COX7A2L/COX5B/GSK3B/NDUFB5/VDAC1/SLC25A5/PSMA1/NDUFS8/NDUFC2/SDHD/VDAC2/PPIF/NDUFA9/PSMD9/NDUFAB1/ATP2A3/PSMB6/ATP5MC1/PSMC5/NDUFS7/NDUFA11/NDUFA7/NDUFA13/XBP1/SOD1/ATP5PO	28
before vs after	hsa05014	Amyotrophic lateral sclerosis	23/262	364/8102	0.0015656	0.0289635	0.0246022	TNFRSF1B/UQCRH/COX7A2L/COX5B/NDUFB5/VDAC1/PSMA1/NDUFS8/NDUFC2/SDHD/NDUFA9/PSMD9/NDUFAB1/PSMB6/ATP5MC1/PSMC5/NDUFS7/NDUFA11/NDUFA7/NDUFA13/XBP1/SOD1/ATP5PO	23
before vs after	hsa04217	Necroptosis	13/262	159/8102	0.00188196	0.0324951	0.027602	TNFSF10/VDAC1/TNFAIP3/SLC25A5/CHMP7/BIRC3/VDAC2/STAT2/HSP90AA1/ZBP1/JAK3/FTL/IFNGR2	13
before vs after	hsa05169	Epstein-Barr virus infection	15/262	202/8102	0.00225841	0.036558	0.0310531	PIK3R1/HLA-F/HLA-DRB5/HLA-DRB1/HLA-DPA1/TNFAIP3/MYC/DDX58/CD3G/CDKN1B/STAT2/CDK4/OAS2/PSMC5/JAK3	15
before vs after	hsa04514	Cell adhesion molecules	12/262	149/8102	0.00315665	0.0471844	0.0400794	ITGA6/CTLA4/HLA-F/HLA-DRB5/HLA-DRB1/HLA-DPA1/ITGB1/ITGB7/SPN/GLG1/PECAM1/CLDN5	12
before vs after	hsa05145	Toxoplasmosis	10/262	112/8102	0.00327923	0.0471844	0.0400794	ITGA6/HLA-DRB5/HLA-DRB1/HLA-DPA1/LY96/BIRC3/IL10RA/ITGB1/PPIF/IFNGR2	10
before vs health	hsa04630	JAK-STAT signaling pathway	8/53	162/8102	8.86589e-06	0.00130329	0.0012039	PIM1/MYC/SOCS2/IRF9/SOCS1/SOCS3/OSM/IFNGR2	8
before vs after	HALLMARK_MYC_TARGETS_V1	HALLMARK_MYC_TARGETS_V1	31/236	200/4384	4.87463e-08	2.24233e-06	1.79592e-06	CCT3/ODC1/CCT4/STARD7/HSPD1/HSPE1/IMPDH2/CCT5/VDAC1/NPM1/NHP2/POLD2/SSBP1/PRDX4/PGK1/HPRT1/MYC/EIF4G2/PSMA1/LDHA/CDK4/RPLP0/RAN/HNRNPC/NDUFAB1/TUFM/C1QBP/PHB/NME1/RUVBL2/EIF3D	31
before vs after	HALLMARK_OXIDATIVE_PHOSPHORYLATION	HALLMARK_OXIDATIVE_PHOSPHORYLATION	29/236	200/4384	5.98089e-07	1.3756e-05	1.10174e-05	MRPS15/UQCRH/COX7A2L/COX5B/SLC25A20/NDUFB5/VDAC1/SLC25A5/MRPL15/PDP1/LDHA/NDUFS8/NDUFC2/SDHD/VDAC2/OAT/ECHS1/NDUFA9/IDH3A/RHOT2/NDUFAB1/ATP5MC1/NDUFS7/NDUFA7/GPI/ECH1/BCKDHA/ETFB/ATP5PO	29
before vs after	HALLMARK_INTERFERON_GAMMA_RESPONSE	HALLMARK_INTERFERON_GAMMA_RESPONSE	27/236	200/4384	6.16933e-06	9.45965e-05	7.57638e-05	GBP4/CMPK2/MTHFD2/PARP14/TNFSF10/DDX60/IRF1/CD74/HLA-DRB1/PIM1/TNFAIP3/UPP1/DDX58/IFITM2/IL10RA/PFKP/ARID5B/IFIT2/CD69/ITGB7/STAT2/OAS2/CCL5/SOCS3/ZBP1/OGFR/APOL6	27
before vs after	HALLMARK_REACTIVE_OXYGEN_SPECIES_PATHWAY	HALLMARK_REACTIVE_OXYGEN_SPECIES_PATHWAY	11/236	49/4384	4.10986e-05	0.000472633	0.000378539	PRDX6/IPCEF1/PRDX4/TXN/PFKP/HMOX2/SBNO2/CDKN2D/PRDX2/FTL/SOD1	11
before vs after	HALLMARK_MTORC1_SIGNALING	HALLMARK_MTORC1_SIGNALING	23/236	200/4384	0.000377743	0.00347523	0.00278337	BTG2/ACTR2/MTHFD2/HSPD1/HSPE1/GSK3B/SERP1/EEF1E1/PSPH/PGK1/HPRT1/PSAT1/ARPC5L/LDHA/FKBP2/IDI1/PPA1/TPI1/ATP5MC1/TRIB3/GPI/SDF2L1/XBP1	23
before vs after	HALLMARK_MYC_TARGETS_V2	HALLMARK_MYC_TARGETS_V2	10/236	58/4384	0.000894745	0.00685971	0.00549405	TFB2M/HSPD1/HSPE1/NPM1/MYC/WDR74/CDK4/DCTPP1/PHB/EXOSC5	10
before vs after	HALLMARK_INTERFERON_ALPHA_RESPONSE	HALLMARK_INTERFERON_ALPHA_RESPONSE	13/236	97/4384	0.00186392	0.0122486	0.00981009	GBP4/CMPK2/PARP14/DDX60/IRF1/CD74/SAMD9/IFITM2/IFITM1/TRIM5/IFIT2/STAT2/OGFR	13
before vs health	HALLMARK_INTERFERON_GAMMA_RESPONSE	HALLMARK_INTERFERON_GAMMA_RESPONSE	13/62	200/4384	2.89116e-06	0.000121429	0.000103473	PDE4B/RSAD2/MTHFD2/TNFSF10/GZMA/IRF4/PIM1/UPP1/ARID5B/CD69/IRF9/SOCS1/SOCS3	13
before vs health	HALLMARK_REACTIVE_OXYGEN_SPECIES_PATHWAY	HALLMARK_REACTIVE_OXYGEN_SPECIES_PATHWAY	6/62	49/4384	5.44772e-05	0.00114402	0.000974854	PRDX6/PRDX4/SBNO2/PRDX2/FTL/SOD1	6
before vs health	HALLMARK_IL6_JAK_STAT3_SIGNALING	HALLMARK_IL6_JAK_STAT3_SIGNALING	6/62	87/4384	0.00129574	0.0181404	0.015458	PIM1/CD9/IRF9/SOCS1/SOCS3/IFNGR2	6
before vs health	HALLMARK_MTORC1_SIGNALING	HALLMARK_MTORC1_SIGNALING	9/62	200/4384	0.00176866	0.0185709	0.0158248	MTHFD2/CXCR4/SERP1/ARPC5L/LDHA/CD9/TPI1/PSMB5/TRIB3	9

## Sheet: CD8T
Cluster	ID	Description	GeneRatio	BgRatio	pvalue	p.adjust	qvalue	geneID	Count
before vs health	GO:0050786	RAGE receptor binding	3/67	11/17696	8.37588e-06	0.00176731	0.00149884	S100A9/S100A12/S100A8	3
before vs health	GO:0016209	antioxidant activity	5/67	86/17696	1.83694e-05	0.00193797	0.00164358	S100A9/PRDX6/HBB/HBA1/PRDX2	5
before vs health	GO:0004601	peroxidase activity	4/67	52/17696	4.43119e-05	0.0031166	0.00264316	PRDX6/HBB/HBA1/PRDX2	4
before vs health	GO:0043177	organic acid binding	6/67	205/17696	0.000124525	0.00525496	0.00445669	S100A9/S100A8/HBB/HBA1/C1QBP/CASTOR1	6
before vs health	GO:0050839	cell adhesion molecule binding	8/67	499/17696	0.000572443	0.0178357	0.0151263	PRDX6/PAICS/EEF1D/AHNAK/ITGB1/ITGA5/RAN/ITGAL	8
before vs health	GO:0031720	haptoglobin binding	2/67	10/17696	0.000623152	0.0178357	0.0151263	HBB/HBA1	2
before vs health	GO:0019902	phosphatase binding	5/67	185/17696	0.000676236	0.0178357	0.0151263	FCRL6/SYTL2/BCL2/NFATC2/LILRB1	5
before vs health	GO:0005344	oxygen carrier activity	2/67	14/17696	0.00124788	0.0239367	0.0203005	HBB/HBA1	2
before vs health	GO:0036041	long-chain fatty acid binding	2/67	14/17696	0.00124788	0.0239367	0.0203005	S100A9/S100A8	2
before vs after	GO:0009615	response to virus	18/173	323/18670	1.28402e-09	3.34744e-06	2.97217e-06	IFI44L/GBP1/ODC1/STAT1/DDX60/IRF1/HSPB1/TRIM56/IFITM2/TRIM5/EEF1G/BANF1/CREBZF/BIRC3/IFIT5/C1QBP/EXOSC5/IFNGR2	18
before vs after	GO:0051607	defense response to virus	12/173	238/18670	2.32457e-06	0.00303008	0.00269039	IFI44L/GBP1/STAT1/DDX60/IRF1/TRIM56/IFITM2/TRIM5/BIRC3/IFIT5/C1QBP/EXOSC5	12
before vs after	GO:1901070	guanosine-containing compound biosynthetic process	4/173	14/18670	6.62952e-06	0.00576105	0.0051152	IMPDH2/HPRT1/NME1/NME2	4
before vs after	GO:1903311	regulation of mRNA metabolic process	13/173	324/18670	1.06471e-05	0.00693925	0.00616131	PRDX6/BTG2/ZFP36L2/NPM1/HSPB1/RBM3/PSMA1/RBM4/CELF2/HNRNPC/RBM25/C1QBP/EXOSC5	13
before vs after	GO:0062207	regulation of pattern recognition receptor signaling pathway	7/173	93/18670	2.51847e-05	0.0107114	0.00951061	FCRL3/DDX60/IRF1/FLOT1/LY96/BIRC3/C1QBP	7
before vs after	GO:0001819	positive regulation of cytokine production	15/173	464/18670	2.86636e-05	0.0107114	0.00951061	STAT1/HSPD1/DDX60/IRF1/FLOT1/HSPB1/LY96/BIRC3/RGCC/SPN/C1QBP/NLRP1/IL17RA/SOD1/RUNX1	15
before vs after	GO:1901659	glycosyl compound biosynthetic process	5/173	43/18670	4.66674e-05	0.0110933	0.00984964	IMPDH2/UPP1/HPRT1/NME1/NME2	5
before vs after	GO:1902106	negative regulation of leukocyte differentiation	7/173	103/18670	4.87432e-05	0.0110933	0.00984964	TMEM131L/IRF1/MYC/NME1/NME2/TOB2/RUNX1	7
before vs after	GO:0002683	negative regulation of immune system process	14/173	435/18670	5.59685e-05	0.0110933	0.00984964	GBP1/FCRL3/TMEM131L/IRF1/PAG1/MYC/PSMA1/SPN/C1QBP/NME1/NME2/RPS19/TOB2/RUNX1	14
before vs after	GO:0006119	oxidative phosphorylation	8/173	145/18670	6.26633e-05	0.0110933	0.00984964	UQCRH/NDUFB5/STOML2/NDUFS8/NDUFC2/SDHD/NDUFA13/ATP5PO	8
before vs after	GO:0002221	pattern recognition receptor signaling pathway	9/173	197/18670	9.4406e-05	0.0153823	0.0136578	FCRL3/HSPD1/DDX60/IRF1/FLOT1/LY96/TRIM5/BIRC3/C1QBP	9
before vs after	GO:0022904	respiratory electron transport chain	7/173	117/18670	0.000109474	0.0159726	0.014182	UQCRH/NDUFB5/NDUFS8/NDUFC2/SDHD/NDUFA13/ETFB	7
before vs after	GO:0042110	T cell activation	14/173	464/18670	0.000111009	0.0159726	0.014182	ZFP36L2/HSPD1/TMEM131L/IRF1/BTN3A1/PAG1/STOML2/CD3G/APBB1IP/GPR183/SPN/CD7/SOD1/RUNX1	14
before vs after	GO:0035456	response to interferon-beta	4/173	28/18670	0.000122537	0.0159726	0.014182	STAT1/IRF1/IFITM2/NDUFA13	4
before vs after	GO:2001242	regulation of intrinsic apoptotic signaling pathway	8/173	165/18670	0.000154363	0.0191631	0.0170148	MCL1/TAF9/HSPB1/PTPMT1/VDAC2/RPL26/NDUFA13/SOD1	8
before vs after	GO:0060333	interferon-gamma-mediated signaling pathway	6/173	91/18670	0.000201739	0.0239061	0.021226	GBP1/STAT1/IRF1/TRIM5/SOCS3/IFNGR2	6
before vs after	GO:0009206	purine ribonucleoside triphosphate biosynthetic process	5/173	63/18670	0.000293505	0.027153	0.024109	IMPDH2/STOML2/NME1/NME2/ATP5PO	5
before vs after	GO:0072678	T cell migration	5/173	65/18670	0.00033981	0.0285769	0.0253732	ITGA4/CXCR3/ITGB7/GPR183/SPN	5
before vs after	GO:0002831	regulation of response to biotic stimulus	12/173	400/18670	0.000363916	0.0295784	0.0262624	STAT1/HSPD1/DDX60/IRF1/LY96/TRIM5/PSMA1/BIRC3/C1QBP/SOCS3/RPS19/IFNGR2	12
before vs after	GO:0034341	response to interferon-gamma	8/173	199/18670	0.000546081	0.0355908	0.0316008	GBP1/GBP4/STAT1/IRF1/IFITM2/TRIM5/SOCS3/IFNGR2	8
before vs after	GO:0039535	regulation of RIG-I signaling pathway	3/173	18/18670	0.000575946	0.0366217	0.0325162	DDX60/BIRC3/C1QBP	3
before vs after	GO:0035458	cellular response to interferon-beta	3/173	20/18670	0.000793747	0.0459844	0.0408292	STAT1/IRF1/NDUFA13	3
before vs health	GO:0007159	leukocyte cell-cell adhesion	11/68	337/18670	3.4488e-08	6.19059e-05	5.01709e-05	S100A9/S100A8/NFKBIZ/TIGIT/ITGB1/ITGA5/SOCS1/ITGAL/PRDX2/LILRB1/LGALS1	11
before vs health	GO:0032695	negative regulation of interleukin-12 production	4/68	16/18670	2.83378e-07	0.000254331	0.00020612	TIGIT/C1QBP/LILRA5/LILRB1	4
before vs health	GO:0043312	neutrophil degranulation	11/68	485/18670	1.30813e-06	0.000515985	0.000418174	S100A9/S100A12/S100A8/PRDX6/IMPDH2/PLAC8/HBB/SERPINA1/ITGAL/ARHGAP45/FTL	11
before vs health	GO:0002283	neutrophil activation involved in immune response	11/68	488/18670	1.38904e-06	0.000515985	0.000418174	S100A9/S100A12/S100A8/PRDX6/IMPDH2/PLAC8/HBB/SERPINA1/ITGAL/ARHGAP45/FTL	11
before vs health	GO:0042119	neutrophil activation	11/68	498/18670	1.69152e-06	0.000515985	0.000418174	S100A9/S100A12/S100A8/PRDX6/IMPDH2/PLAC8/HBB/SERPINA1/ITGAL/ARHGAP45/FTL	11
before vs health	GO:0002446	neutrophil mediated immunity	11/68	499/18670	1.72474e-06	0.000515985	0.000418174	S100A9/S100A12/S100A8/PRDX6/IMPDH2/PLAC8/HBB/SERPINA1/ITGAL/ARHGAP45/FTL	11
before vs health	GO:0017001	antibiotic catabolic process	5/68	58/18670	2.17783e-06	0.000558458	0.000452596	PRDX6/SULT1B1/HBB/HBA1/PRDX2	5
before vs health	GO:0042744	hydrogen peroxide catabolic process	4/68	32/18670	5.35863e-06	0.00120234	0.000974425	PRDX6/HBB/HBA1/PRDX2	4
before vs health	GO:0042110	T cell activation	10/68	464/18670	6.53089e-06	0.00130255	0.00105564	ZFP36L2/HSPD1/TMEM131L/IRF1/BTN3A1/PAG1/STOML2/CD3G/APBB1IP/GPR183/SPN/CD7/SOD1/RUNX1	10
before vs health	GO:0009119	ribonucleoside metabolic process	5/68	74/18670	7.31967e-06	0.00131388	0.00106482	IMPDH2/UPP1/RAN/NME4/GAMT	5
before vs health	GO:0015671	oxygen transport	3/68	15/18670	2.03778e-05	0.00332529	0.00269494	MYC/HBB/HBA1	3
before vs health	GO:0051238	sequestering of metal ion	3/68	16/18670	2.5015e-05	0.00374183	0.00303252	S100A9/S100A8/FTL	3
before vs health	GO:2000811	negative regulation of anoikis	3/68	17/18670	3.02962e-05	0.0041832	0.00339023	ITGB1/ITGA5/BCL2	3
before vs health	GO:0098869	cellular oxidant detoxification	5/68	102/18670	3.49852e-05	0.0044856	0.0036353	S100A9/PRDX6/HBB/HBA1/PRDX2	5
before vs health	GO:0032615	interleukin-12 production	4/68	56/18670	5.12502e-05	0.00493333	0.00399816	TIGIT/C1QBP/LILRA5/LILRB1	4
before vs health	GO:0042743	hydrogen peroxide metabolic process	4/68	57/18670	5.49675e-05	0.00493333	0.00399816	PRDX6/HBB/HBA1/PRDX2	4
before vs health	GO:0051187	cofactor catabolic process	4/68	65/18670	9.2174e-05	0.00636355	0.00515727	PRDX6/HBB/HBA1/PRDX2	4
before vs health	GO:1901657	glycosyl compound metabolic process	5/68	130/18670	0.00011115	0.00712554	0.00577481	IMPDH2/UPP1/RAN/NME4/GAMT	5
before vs health	GO:0050863	regulation of T cell activation	7/68	314/18670	0.000143373	0.00857851	0.00695236	NFKBIZ/TIGIT/SOCS1/NFATC2/PRDX2/LILRB1/LGALS1	7
before vs health	GO:0050729	positive regulation of inflammatory response	5/68	153/18670	0.000238121	0.0129523	0.0104971	S100A9/S100A12/S100A8/NFKBIZ/LILRA5	5
before vs health	GO:0043276	anoikis	3/68	34/18670	0.000255047	0.013465	0.0109125	ITGB1/ITGA5/BCL2	3
before vs health	GO:0031589	cell-substrate adhesion	7/68	354/18670	0.000298269	0.014872	0.0120528	LIMS2/ITGB1/ITGA5/ITGAL/C1QBP/BCL2/LGALS1	7
before vs health	GO:1903706	regulation of hemopoiesis	8/68	475/18670	0.000320949	0.0155704	0.0126188	NFKBIZ/PIM1/MYC/PSMB5/SOCS1/NFATC2/PRDX2/LILRB1	8
before vs health	GO:0051249	regulation of lymphocyte activation	8/68	485/18670	0.000368881	0.0174248	0.0141217	NFKBIZ/TIGIT/SOCS1/BCL2/NFATC2/PRDX2/LILRB1/LGALS1	8
before vs health	GO:0050832	defense response to fungus	3/68	40/18670	0.000414575	0.0181503	0.0147097	S100A9/S100A12/S100A8	3
before vs health	GO:0050900	leukocyte migration	8/68	499/18670	0.000445667	0.0189646	0.0153697	S100A9/S100A12/S100A8/GYPC/ITGB1/ITGA5/ITGAL/C1QBP	8
before vs health	GO:0046651	lymphocyte proliferation	6/68	272/18670	0.000464871	0.0189646	0.0153697	IMPDH2/BTN3A1/BCL2/NFATC2/PRDX2/LILRB1	6
before vs health	GO:0032943	mononuclear cell proliferation	6/68	274/18670	0.00048321	0.0192747	0.015621	IMPDH2/BTN3A1/BCL2/NFATC2/PRDX2/LILRB1	6
before vs health	GO:1901659	glycosyl compound biosynthetic process	3/68	43/18670	0.000513815	0.0195492	0.0158434	IMPDH2/UPP1/HPRT1/NME1/NME2	3
before vs health	GO:0007229	integrin-mediated signaling pathway	4/68	103/18670	0.000542597	0.0195492	0.0158434	LIMS2/ITGB1/ITGA5/ITGAL	4
before vs health	GO:0030593	neutrophil chemotaxis	4/68	104/18670	0.000562765	0.0195492	0.0158434	S100A9/S100A12/S100A8/C1QBP	4
before vs health	GO:0072610	interleukin-12 secretion	2/68	10/18670	0.000577218	0.0195492	0.0158434	LILRA5/LILRB1	2
before vs health	GO:0045785	positive regulation of cell adhesion	7/68	403/18670	0.000647189	0.0215131	0.017435	LIMS2/NFKBIZ/ITGA5/SOCS1/C1QBP/LILRB1/LGALS1	7
before vs health	GO:0046916	cellular transition metal ion homeostasis	4/68	110/18670	0.000695119	0.0221644	0.0179629	S100A9/S100A8/MYC/FTL	4
before vs health	GO:1903037	regulation of leukocyte cell-cell adhesion	6/68	304/18670	0.000832337	0.0243949	0.0197705	NFKBIZ/TIGIT/SOCS1/PRDX2/LILRB1/LGALS1	6
before vs health	GO:0010810	regulation of cell-substrate adhesion	5/68	215/18670	0.00111831	0.0292338	0.0236922	LIMS2/ITGA5/C1QBP/BCL2/LGALS1	5
before vs health	GO:0017014	protein nitrosylation	2/68	15/18670	0.00133108	0.0318573	0.0258184	S100A9/S100A8	2
before vs health	GO:0018119	peptidyl-cysteine S-nitrosylation	2/68	15/18670	0.00133108	0.0318573	0.0258184	S100A9/S100A8	2
before vs health	GO:0055076	transition metal ion homeostasis	4/68	133/18670	0.00140889	0.0328437	0.0266178	S100A9/S100A8/MYC/FTL	4
before vs health	GO:2001244	positive regulation of intrinsic apoptotic signaling pathway	3/68	61/18670	0.00142998	0.0329079	0.0266698	S100A9/S100A8/BCL2	3
before vs health	GO:0040014	regulation of multicellular organism growth	3/68	66/18670	0.00179474	0.0383623	0.0310903	PLAC8/BCL2/GAMT	3
before vs health	GO:0097237	cellular response to toxic substance	5/68	247/18670	0.00205935	0.0424889	0.0344347	S100A9/PRDX6/HBB/HBA1/PRDX2	5
before vs health	GO:2000027	regulation of animal organ morphogenesis	5/68	253/18670	0.00228564	0.045428	0.0368166	LIMS2/PIM1/MYC/PSMB5/BCL2	5
before vs after	hsa00190	Oxidative phosphorylation	9/87	133/8102	1.14683e-05	0.00208723	0.00187114	UQCRH/NDUFB5/ATP6V0E1/NDUFS8/NDUFC2/SDHD/PPA1/NDUFA13/ATP5PO	9
before vs after	hsa04932	Non-alcoholic fatty liver disease	9/87	150/8102	3.01373e-05	0.00274249	0.00245857	UQCRH/GSK3B/NDUFB5/MAP3K11/NDUFS8/NDUFC2/SDHD/SOCS3/NDUFA13	9
before vs after	hsa05415	Diabetic cardiomyopathy	10/87	203/8102	5.82437e-05	0.00353345	0.00316764	UQCRH/GSK3B/NDUFB5/NDUFS8/NDUFC2/SDHD/VDAC2/ATP2A3/NDUFA13/ATP5PO	10
before vs after	hsa05020	Prion disease	11/87	273/8102	0.000149637	0.00680848	0.00610361	UQCRH/GSK3B/NDUFB5/PSMA1/NDUFS8/NDUFC2/SDHD/VDAC2/NDUFA13/SOD1/ATP5PO	11
before vs after	hsa05145	Toxoplasmosis	6/87	112/8102	0.00124166	0.0310324	0.0278197	STAT1/LY96/BIRC3/IL10RA/PIK3R5/IFNGR2	6
before vs after	hsa05012	Parkinson disease	9/87	249/8102	0.00134183	0.0310324	0.0278197	UQCRH/NDUFB5/PSMA1/NDUFS8/NDUFC2/SDHD/VDAC2/NDUFA13/ATP5PO	9
before vs after	hsa04217	Necroptosis	7/87	159/8102	0.00154108	0.0310324	0.0278197	STAT1/TNFRSF10A/CHMP7/BIRC3/VDAC2/FTL/IFNGR2	7
before vs after	hsa05016	Huntington disease	10/87	306/8102	0.00154818	0.0310324	0.0278197	UQCRH/NDUFB5/PSMA1/NDUFS8/NDUFC2/SDHD/VDAC2/NDUFA13/SOD1/ATP5PO	10
before vs after	hsa00983	Drug metabolism - other enzymes	5/87	80/8102	0.00162479	0.0310324	0.0278197	IMPDH2/UPP1/HPRT1/NME1/NME2	5
before vs after	hsa04630	JAK-STAT signaling pathway	7/87	162/8102	0.001716	0.0310324	0.0278197	MCL1/STAT1/PIM1/MYC/IL10RA/SOCS3/IFNGR2	7
before vs after	hsa05010	Alzheimer disease	11/87	369/8102	0.00187559	0.0310324	0.0278197	UQCRH/GSK3B/NDUFB5/PSMA1/NDUFS8/NDUFC2/SDHD/VDAC2/ATP2A3/NDUFA13/ATP5PO	11
before vs health	hsa05144	Malaria	4/46	50/8102	0.000173067	0.0266523	0.0249581	GYPC/HBB/HBA1/ITGAL	4
before vs after	HALLMARK_MYC_TARGETS_V1	HALLMARK_MYC_TARGETS_V1	15/89	200/4384	8.7586e-06	0.000367861	0.000285807	CCT3/ODC1/HSPD1/IMPDH2/NPM1/HPRT1/MYC/EIF4G2/PSMA1/LDHA/RPLP0/HNRNPC/C1QBP/PHB/NME1	15
before vs after	HALLMARK_INTERFERON_GAMMA_RESPONSE	HALLMARK_INTERFERON_GAMMA_RESPONSE	13/89	200/4384	0.000164241	0.00344906	0.00267972	IFI44L/GBP4/STAT1/DDX60/IRF1/PIM1/UPP1/IFITM2/IL10RA/CD69/ITGB7/EPSTI1/SOCS3	13
before vs after	HALLMARK_IL6_JAK_STAT3_SIGNALING	HALLMARK_IL6_JAK_STAT3_SIGNALING	8/89	87/4384	0.000331346	0.00463884	0.00360411	ITGA4/STAT1/IRF1/PIM1/PIK3R5/SOCS3/IL17RA/IFNGR2	8
before vs after	HALLMARK_OXIDATIVE_PHOSPHORYLATION	HALLMARK_OXIDATIVE_PHOSPHORYLATION	12/89	200/4384	0.000624202	0.00655412	0.00509217	UQCRH/NDUFB5/ATP6V0E1/LDHA/NDUFS8/NDUFC2/SDHD/VDAC2/OAT/ECH1/ETFB/ATP5PO	12
before vs after	HALLMARK_INTERFERON_ALPHA_RESPONSE	HALLMARK_INTERFERON_ALPHA_RESPONSE	7/89	97/4384	0.00327406	0.0275021	0.0213676	IFI44L/GBP4/DDX60/IRF1/IFITM2/TRIM5/EPSTI1	7
before vs after	HALLMARK_APOPTOSIS	HALLMARK_APOPTOSIS	9/89	161/4384	0.00497127	0.0347989	0.0270367	MCL1/BTG2/IRF1/HSPB1/BIRC3/VDAC2/CD69/CDC25B/SOD1	9
before vs after	HALLMARK_MYC_TARGETS_V2	HALLMARK_MYC_TARGETS_V2	5/89	58/4384	0.00605397	0.0356418	0.0276917	HSPD1/NPM1/MYC/PHB/EXOSC5	5
before vs after	HALLMARK_MTORC1_SIGNALING	HALLMARK_MTORC1_SIGNALING	10/89	200/4384	0.00678892	0.0356418	0.0276917	BTG2/HSPD1/GSK3B/SERP1/EEF1E1/PSPH/HPRT1/LDHA/FKBP2/PPA1	10

## Sheet: NK
Cluster	ID	Description	GeneRatio	BgRatio	pvalue	p.adjust	qvalue	geneID	Count
before vs after	GO:0042288	MHC class I protein binding	3/60	20/17696	4.05453e-05	0.00847397	0.00687136	CD8A/CD8B/BCAP31	3
before vs after	GO:0032550	purine ribonucleoside binding	7/60	378/17696	0.000279904	0.00939342	0.00761693	GBP1/GBP2/GBP4/GBP5/RHOC/GIMAP7/NME2	7
before vs after	GO:0001883	purine nucleoside binding	7/60	381/17696	0.000293636	0.00939342	0.00761693	GBP1/GBP2/GBP4/GBP5/RHOC/GIMAP7/NME2	7
before vs after	GO:0032549	ribonucleoside binding	7/60	381/17696	0.000293636	0.00939342	0.00761693	GBP1/GBP2/GBP4/GBP5/RHOC/GIMAP7/NME2	7
before vs after	GO:0001882	nucleoside binding	7/60	388/17696	0.000327795	0.00939342	0.00761693	GBP1/GBP2/GBP4/GBP5/RHOC/GIMAP7/NME2	7
before vs after	GO:0019001	guanyl nucleotide binding	7/60	394/17696	0.000359557	0.00939342	0.00761693	GBP1/GBP2/GBP4/GBP5/RHOC/GIMAP7/NME2	7
before vs after	GO:0032561	guanyl ribonucleotide binding	7/60	394/17696	0.000359557	0.00939342	0.00761693	GBP1/GBP2/GBP4/GBP5/RHOC/GIMAP7/NME2	7
before vs after	GO:0003924	GTPase activity	6/60	324/17696	0.000784144	0.0182096	0.0147658	GBP1/GBP2/GBP4/GBP5/RHOC/GIMAP7	6
before vs after	GO:0019843	rRNA binding	3/60	63/17696	0.00127343	0.0266146	0.0215812	RPL37/RBM3/RPL23A	3
before vs health	GO:0050786	RAGE receptor binding	3/16	11/17696	9.96222e-08	5.47922e-06	2.7265e-06	S100A9/S100A12/S100A8	3
before vs health	GO:0016209	antioxidant activity	4/16	86/17696	9.04992e-07	2.48873e-05	1.23841e-05	S100A9/PRDX4/HBB/HBA2	4
before vs health	GO:0004601	peroxidase activity	3/16	52/17696	1.30451e-05	0.000224488	0.000111707	PRDX4/HBB/HBA2	3
before vs health	GO:0016684	oxidoreductase activity, acting on peroxide as acceptor	3/16	56/17696	1.63264e-05	0.000224488	0.000111707	PRDX4/HBB/HBA2	3
before vs health	GO:0043177	organic acid binding	4/16	205/17696	2.85401e-05	0.000313941	0.000156219	S100A9/S100A8/HBB/HBA2	4
before vs health	GO:0031720	haptoglobin binding	2/16	10/17696	3.43451e-05	0.00031483	0.000156662	HBB/HBA2	2
before vs health	GO:0005035	death receptor activity	2/16	11/17696	4.19552e-05	0.000329648	0.000164036	TNFRSF18/TNFRSF4	2
before vs health	GO:0005344	oxygen carrier activity	2/16	14/17696	6.93071e-05	0.000381189	0.000189683	HBB/HBA2	2
before vs health	GO:0036041	long-chain fatty acid binding	2/16	14/17696	6.93071e-05	0.000381189	0.000189683	S100A9/S100A8	2
before vs health	GO:1901567	fatty acid derivative binding	2/16	28/17696	0.000285773	0.00142887	0.000711014	S100A9/S100A8	2
before vs health	GO:0019825	oxygen binding	2/16	36/17696	0.000474284	0.00200659	0.000998492	HBB/HBA2	2
before vs health	GO:0001618	virus receptor activity	2/16	74/17696	0.00199308	0.00685123	0.00340922	TNFRSF4/SLC1A5	2
before vs health	GO:0140272	exogenous protein binding	2/16	74/17696	0.00199308	0.00685123	0.00340922	TNFRSF4/SLC1A5	2
before vs health	GO:0140375	immune receptor activity	2/16	128/17696	0.00582963	0.0188606	0.00938516	HLA-DQA1/KIR2DL4	2
before vs health	GO:0020037	heme binding	2/16	135/17696	0.00646349	0.0197495	0.00982752	HBB/HBA2	2
before vs health	GO:0001846	opsonin binding	1/16	15/17696	0.0134822	0.0337055	0.0167721	PHB	1
before vs health	GO:0001848	complement binding	1/16	21/17696	0.0188272	0.0450215	0.0224031	PHB	1
before vs health	GO:0008017	microtubule binding	2/16	246/17696	0.0203149	0.046555	0.0231661	S100A9/S100A8	2
before vs after	GO:0034341	response to interferon-gamma	7/62	199/18670	4.21211e-06	0.00643189	0.00563979	GBP1/GBP2/GBP4/GBP5/STAT1/IFNGR1/IFITM2	7
before vs health	GO:0098869	cellular oxidant detoxification	4/19	102/18670	3.05569e-06	0.000712919	0.000477978	S100A9/PRDX4/HBB/HBA2	4
before vs health	GO:0042744	hydrogen peroxide catabolic process	3/19	32/18670	4.35005e-06	0.000712919	0.000477978	PRDX4/HBB/HBA2	3
before vs health	GO:1990748	cellular detoxification	4/19	112/18670	4.43726e-06	0.000712919	0.000477978	S100A9/PRDX4/HBB/HBA2	4
before vs health	GO:0050832	defense response to fungus	3/19	40/18670	8.62056e-06	0.000951771	0.000638117	S100A9/S100A12/S100A8	3
before vs health	GO:0042743	hydrogen peroxide metabolic process	3/19	57/18670	2.52526e-05	0.00160342	0.00107502	PRDX4/HBB/HBA2	3
before vs health	GO:0017001	antibiotic catabolic process	3/19	58/18670	2.66129e-05	0.00160342	0.00107502	PRDX4/HBB/HBA2	3
before vs health	GO:0051187	cofactor catabolic process	3/19	65/18670	3.75042e-05	0.00200856	0.00134664	PRDX4/HBB/HBA2	3
before vs health	GO:0070486	leukocyte aggregation	2/19	12/18670	6.43677e-05	0.00281363	0.00188641	S100A9/S100A8	2
before vs health	GO:0002523	leukocyte migration involved in inflammatory response	2/19	14/18670	8.86417e-05	0.00281363	0.00188641	S100A9/S100A8	2
before vs health	GO:0097237	cellular response to toxic substance	4/19	247/18670	9.91115e-05	0.00281363	0.00188641	S100A9/PRDX4/HBB/HBA2	4
before vs health	GO:0043312	neutrophil degranulation	5/19	485/18670	9.96639e-05	0.00281363	0.00188641	S100A9/S100A12/S100A8/PRDX4/HBB	5
before vs health	GO:0015671	oxygen transport	2/19	15/18670	0.000102217	0.00281363	0.00188641	HBB/HBA2	2
before vs health	GO:0017014	protein nitrosylation	2/19	15/18670	0.000102217	0.00281363	0.00188641	S100A9/S100A8	2
before vs health	GO:0018119	peptidyl-cysteine S-nitrosylation	2/19	15/18670	0.000102217	0.00281363	0.00188641	S100A9/S100A8	2
before vs health	GO:0002283	neutrophil activation involved in immune response	5/19	488/18670	0.000102603	0.00281363	0.00188641	S100A9/S100A12/S100A8/PRDX4/HBB	5
before vs health	GO:0042119	neutrophil activation	5/19	498/18670	0.000112884	0.00281363	0.00188641	S100A9/S100A12/S100A8/PRDX4/HBB	5
before vs health	GO:0002446	neutrophil mediated immunity	5/19	499/18670	0.000113955	0.00281363	0.00188641	S100A9/S100A12/S100A8/PRDX4/HBB	5
before vs health	GO:0051238	sequestering of metal ion	2/19	16/18670	0.000116748	0.00281363	0.00188641	S100A9/S100A8	2
before vs health	GO:0030593	neutrophil chemotaxis	3/19	104/18670	0.000152484	0.00349988	0.0023465	S100A9/S100A12/S100A8	3
before vs health	GO:0019730	antimicrobial humoral response	3/19	122/18670	0.000244374	0.00464058	0.00311129	S100A9/S100A12/S100A8	3
before vs health	GO:0051291	protein heterooligomerization	3/19	128/18670	0.000281473	0.00502481	0.0033689	HBB/HBA2/COL6A2	3
before vs health	GO:0006959	humoral immune response	4/19	356/18670	0.000401603	0.00645242	0.00432604	S100A9/S100A12/S100A8/PHB	4
before vs health	GO:0051092	positive regulation of NF-kappaB transcription factor activity	3/19	149/18670	0.000439495	0.00683343	0.00458149	S100A9/S100A12/S100A8	3
before vs health	GO:0050729	positive regulation of inflammatory response	3/19	153/18670	0.000474879	0.00715287	0.00479566	S100A9/S100A12/S100A8	3
before vs health	GO:0031349	positive regulation of defense response	4/19	384/18670	0.000534553	0.00780772	0.0052347	S100A9/S100A12/S100A8/KIR2DL4	4
before vs health	GO:0006882	cellular zinc ion homeostasis	2/19	36/18670	0.000605535	0.00858435	0.0057554	S100A9/S100A8	2
before vs health	GO:0001906	cell killing	3/19	168/18670	0.000623759	0.00859005	0.00575922	S100A12/GZMB/KIR2DL4	3
before vs health	GO:0055069	zinc ion homeostasis	2/19	38/18670	0.000674881	0.00903591	0.00605815	S100A9/S100A8	2
before vs health	GO:2001235	positive regulation of apoptotic signaling pathway	3/19	179/18670	0.000749994	0.00977019	0.00655044	S100A9/S100A8/GZMB	3
before vs health	GO:0015701	bicarbonate transport	2/19	42/18670	0.000824559	0.0102765	0.00688991	HBB/HBA2	2
before vs health	GO:0015893	drug transport	3/19	205/18670	0.00111028	0.0130525	0.0087511	HBB/HBA2/SLC1A5	3
before vs health	GO:0002699	positive regulation of immune effector process	3/19	219/18670	0.00134278	0.0149037	0.00999219	TNFRSF4/PHB/KIR2DL4	3
before vs health	GO:0042267	natural killer cell mediated cytotoxicity	2/19	60/18670	0.00167669	0.017195	0.0115284	GZMB/KIR2DL4	2
before vs health	GO:0045927	positive regulation of growth	3/19	270/18670	0.0024415	0.0228943	0.0153496	S100A9/S100A8/SERP1	3
before vs health	GO:0061844	antimicrobial humoral immune response mediated by antimicrobial peptide	2/19	73/18670	0.00246993	0.0228943	0.0153496	S100A9/S100A12	2
before vs health	GO:0002793	positive regulation of peptide secretion	3/19	288/18670	0.00293103	0.0261622	0.0175405	TNFRSF4/S100A8/SERP1	3
before vs health	GO:0006919	activation of cysteine-type endopeptidase activity involved in apoptotic process	2/19	86/18670	0.00340822	0.029383	0.0196999	S100A9/S100A8	2
before vs health	GO:0032602	chemokine production	2/19	89/18670	0.00364497	0.0308224	0.0206649	S100A9/S100A8	2
before vs health	GO:0046677	response to antibiotic	3/19	327/18670	0.00418932	0.0342246	0.022946	S100A8/HBB/HBA2	3
before vs health	GO:0001909	leukocyte mediated cytotoxicity	2/19	107/18670	0.00522132	0.041257	0.0276608	GZMB/KIR2DL4	2
before vs health	GO:0046718	viral entry into host cell	2/19	121/18670	0.00662796	0.0499168	0.0334668	TNFRSF4/SLC1A5	2
before vs after	hsa05340	Primary immunodeficiency	3/35	38/8102	0.000561758	0.0327383	0.0288919	CD8A/CD8B/IL7R	3
before vs after	hsa04640	Hematopoietic cell lineage	4/35	99/8102	0.000821269	0.0327383	0.0288919	CD8A/CD8B/IL7R/CD7	4
before vs after	hsa04621	NOD-like receptor signaling pathway	5/35	181/8102	0.00099207	0.0327383	0.0288919	GBP1/GBP2/GBP4/GBP5/STAT1	5
before vs health	hsa05143	African trypanosomiasis	2/11	37/8102	0.00108761	0.0139469	0.0108176	HBB/HBA2	2
before vs health	hsa05330	Allograft rejection	2/11	38/8102	0.00114718	0.0139469	0.0108176	HLA-DQA1/GZMB	2
before vs health	hsa05332	Graft-versus-host disease	2/11	42/8102	0.00140085	0.0139469	0.0108176	HLA-DQA1/GZMB	2
before vs health	hsa04940	Type I diabetes mellitus	2/11	43/8102	0.0014681	0.0139469	0.0108176	HLA-DQA1/GZMB	2
before vs health	hsa05144	Malaria	2/11	50/8102	0.0019813	0.0140842	0.010924	HBB/HBA2	2
before vs health	hsa05320	Autoimmune thyroid disease	2/11	53/8102	0.00222381	0.0140842	0.010924	HLA-DQA1/GZMB	2
before vs health	hsa04612	Antigen processing and presentation	2/11	78/8102	0.00475729	0.0258253	0.0200307	HLA-DQA1/KIR2DL4	2
before vs health	hsa04657	IL-17 signaling pathway	2/11	94/8102	0.00684285	0.0325035	0.0252105	S100A9/S100A8	2
before vs health	hsa04974	Protein digestion and absorption	2/11	103/8102	0.00816898	0.0344912	0.0267522	SLC1A5/COL6A2	2
before vs after	HALLMARK_ALLOGRAFT_REJECTION	HALLMARK_ALLOGRAFT_REJECTION	8/36	200/4384	0.000163621	0.00523589	0.00465029	GBP2/CD8A/CD8B/STAT1/IFNGR1/TIMP1/GZMB/CD7	8
before vs after	HALLMARK_APOPTOSIS	HALLMARK_APOPTOSIS	6/36	161/4384	0.00174284	0.0278855	0.0247667	HMGB2/IFNGR1/TIMP1/BCAP31/CDC25B/SOD1	6
