# Supplementary material for: Single-cell RNA sequencing of peripheral blood mononuclear cells from acute Kawasaki disease patients
Source: Nat Commun. 2021 Sep 14;12:5444. doi: 10.1038/s41467-021-25771-5 (PMC8440575; doi:10.1038/s41467-021-25771-5)
Supplement: Supplementary file 7 — Source Data [file 41467_2021_25771_MOESM7_ESM.xlsx]

## Sheet: Fig1&suppFig3
Label	Type	befor IVIG	after IVIG	health
1	CD14 monocyte	0.0872832	0.0626218	0.0333606
2	CD16 monocyte	0.037449	0.0223834	0.0223992
3	mDC	0.00143809	0.00289465	0.00462963
4	pDC	0.001262	0.00123237	0.00428922
5	naive B	0.190444	0.099679	0.11717
6	memory B	0.0513897	0.0257939	0.0385349
7	intermediate B	0.0426144	0.0194314	0.029616
8	plasma cell B	0.0157896	0.0147598	0.00742102
9	naive CD4 T	0.236023	0.340336	0.262936
10	central memory CD4 T	0.0408535	0.0471741	0.0350626
11	effector memory CD4 T	0.0171103	0.0238163	0.0268927
12	regulatory CD4 T	0.0157016	0.0272269	0.0188589
13	naive CD8 T	0.127227	0.145592	0.144744
14	central memory CD8 T	0.0209257	0.0319271	0.0449346
15	effector memory CD8 T	0.00906876	0.0111487	0.0528322
16	gdT	0.0294074	0.0276854	0.048543
17	proliferating T	0.00789481	0.0195174	0.0087146
18	CD16 high NK	0.0423209	0.0433337	0.077342
19	CD56 high NK	0.00369794	0.00558867	0.00966776
20	erythrocyte	0.0110351	0.0107761	0.00510621
21	megakaryocyte	0.00669152	0.0147885	0.00177015
22	HSPC	0.00199572	0.000716497	0.000544662
23	mixed	0.00237725	0.00157629	0.00462963
	total monocyte	0.124732	0.0850052	0.0557598
	total B	0.300238	0.159664	0.192742
	total T	0.504212	0.674424	0.643519
	total NK	0.0460188	0.0489224	0.0870098

## Sheet: Fig2a
Donor	Treatment	Type	Percentage
H1	health	B	0.223185
H1	health	CD4 T	0.296168
H1	health	CD8 T	0.294627
H1	health	monocyte	0.0831889
H1	health	NK	0.102831
H2	health	B	0.228792
H2	health	CD4 T	0.410376
H2	health	CD8 T	0.259173
H2	health	monocyte	0.0472073
H2	health	NK	0.054452
H3	health	CD4 T	0.350421
H3	health	CD8 T	0.331998
H3	health	monocyte	0.0506608
H3	health	B	0.139367
H3	health	NK	0.127553
P1	after	B	0.105681
P1	after	NK	0.114981
P1	after	CD4 T	0.409199
P1	after	CD8 T	0.0928306
P1	after	monocyte	0.277308
P1	before	CD4 T	0.432486
P1	before	B	0.259342
P1	before	CD8 T	0.142501
P1	before	monocyte	0.0737419
P1	before	NK	0.0919283
P2	after	B	0.128663
P2	after	CD4 T	0.51361
P2	after	CD8 T	0.281422
P2	after	monocyte	0.0129407
P2	after	NK	0.0633646
P2	before	CD4 T	0.302632
P2	before	NK	0.0452552
P2	before	CD8 T	0.258174
P2	before	B	0.319777
P2	before	monocyte	0.0741627
P3	after	B	0.142951
P3	after	CD4 T	0.560125
P3	after	CD8 T	0.244942
P3	after	monocyte	0.0231946
P3	after	NK	0.0287876
P3	before	B	0.266602
P3	before	CD4 T	0.454211
P3	before	CD8 T	0.194385
P3	before	NK	0.0269119
P3	before	monocyte	0.0578896
P4	after	CD4 T	0.388529
P4	after	CD8 T	0.207524
P4	after	monocyte	0.0447117
P4	after	B	0.30959
P4	after	NK	0.0496454
P4	before	B	0.382885
P4	before	CD8 T	0.158326
P4	before	monocyte	0.150757
P4	before	CD4 T	0.260093
P4	before	NK	0.0479394
P5	after	NK	0.137807
P5	after	CD4 T	0.385478
P5	after	B	0.177913
P5	after	CD8 T	0.205094
P5	after	monocyte	0.0937084
P5	before	B	0.400874
P5	before	CD8 T	0.143739
P5	before	CD4 T	0.226665
P5	before	monocyte	0.161995
P5	before	NK	0.0667267
P6	after	B	0.1765
P6	after	CD4 T	0.319
P6	after	monocyte	0.1695
P6	after	CD8 T	0.2945
P6	after	NK	0.0405
P6	before	CD4 T	0.269632
P6	before	CD8 T	0.23589
P6	before	NK	0.0368098
P6	before	monocyte	0.319325
P6	before	B	0.138344
P7	after	B	0.195102
P7	after	monocyte	0.0469074
P7	after	CD4 T	0.462225
P7	after	CD8 T	0.274595
P7	after	NK	0.0211706
P7	before	B	0.247423
P7	before	NK	0.0718617
P7	before	CD4 T	0.310794
P7	before	CD8 T	0.275318
P7	before	monocyte	0.0946028

## Sheet: Fig2b
Donor	Treatment	Type	Percentage
D1	before	CD8 T	14.59
D1	after	CD8 T	17.93
D2	before	CD8 T	23.35
D2	after	CD8 T	30.24
D3	before	CD8 T	20.64
D3	after	CD8 T	26.21
D4	before	CD8 T	24.21
D4	after	CD8 T	26.44
D5	before	CD8 T	15.64
D5	after	CD8 T	18.47
D6	before	CD8 T	23.45
D6	after	CD8 T	21.21
D7	before	CD8 T	17.78
D7	after	CD8 T	23.73
D8	before	CD8 T	14.4
D8	after	CD8 T	15.56
D9	before	CD8 T	13.49
D9	after	CD8 T	16.25
D10	before	CD8 T	8.72
D10	after	CD8 T	12.48
D11	before	CD8 T	30.18
D11	after	CD8 T	29.34
D12	before	CD8 T	14.86
D12	after	CD8 T	23.2
D13	before	CD8 T	22.1
D13	after	CD8 T	28.61
D14	before	CD8 T	16.68
D14	after	CD8 T	17.5
D15	before	CD8 T	23.57
D15	after	CD8 T	32.06
D16	before	CD8 T	10.32
D16	after	CD8 T	12.97
N21	health	CD8 T	29.74
N22	health	CD8 T	20.1
N23	health	CD8 T	17.9
N24	health	CD8 T	27.41
N25	health	CD8 T	20.5
N26	health	CD8 T	38.29
N27	health	CD8 T	31.55
N28	health	CD8 T	20.32
N29	health	CD8 T	28.45
N30	health	CD8 T	22.46
N31	health	CD8 T	26.57
N32	health	CD8 T	32.12
N33	health	CD8 T	19.44
N34	health	CD8 T	20.99
N35	health	CD8 T	21.82
N36	health	CD8 T	19.34
N37	health	CD8 T	17.95
N38	health	CD8 T	26.98
N39	health	CD8 T	24.24
N40	health	CD8 T	25.31
D1	before	CD4 T	34.88
D1	after	CD4 T	52.8
D2	before	CD4 T	34.78
D2	after	CD4 T	44.45
D3	before	CD4 T	45.02
D3	after	CD4 T	49.47
D4	before	CD4 T	33.55
D4	after	CD4 T	39.88
D5	before	CD4 T	35.66
D5	after	CD4 T	46.18
D6	before	CD4 T	27.92
D6	after	CD4 T	29.52
D7	before	CD4 T	34.84
D7	after	CD4 T	42.14
D8	before	CD4 T	54.36
D8	after	CD4 T	56.8
D9	before	CD4 T	40.56
D9	after	CD4 T	52.44
D10	before	CD4 T	33.78
D10	after	CD4 T	48.3
D11	before	CD4 T	28.58
D11	after	CD4 T	26.41
D12	before	CD4 T	36.5
D12	after	CD4 T	45.93
D13	before	CD4 T	35.85
D13	after	CD4 T	37.47
D14	before	CD4 T	41.83
D14	after	CD4 T	48.77
D15	before	CD4 T	31.96
D15	after	CD4 T	40.12
D16	before	CD4 T	42.16
D16	after	CD4 T	57.96
N21	health	CD4 T	32.67
N22	health	CD4 T	43.44
N23	health	CD4 T	40.09
N24	health	CD4 T	38.34
N25	health	CD4 T	56.1
N26	health	CD4 T	24.13
N27	health	CD4 T	39.03
N28	health	CD4 T	48.55
N29	health	CD4 T	38.79
N30	health	CD4 T	33.59
N31	health	CD4 T	33.48
N32	health	CD4 T	34.13
N33	health	CD4 T	45.5
N34	health	CD4 T	31.65
N35	health	CD4 T	45.87
N36	health	CD4 T	54.7
N37	health	CD4 T	49.99
N38	health	CD4 T	36.4
N39	health	CD4 T	42.87
N40	health	CD4 T	47.25
D1	before	NK	5.71
D1	after	NK	9.57
D2	before	NK	3.17
D2	after	NK	4.47
D3	before	NK	3.9
D3	after	NK	1.01
D4	before	NK	10.46
D4	after	NK	12.07
D5	before	NK	10.04
D5	after	NK	7.19
D6	before	NK	8.47
D6	after	NK	9.36
D7	before	NK	4.78
D7	after	NK	3.49
D8	before	NK	4.66
D8	after	NK	5.23
D9	before	NK	6.28
D9	after	NK	2.76
D10	before	NK	4.36
D10	after	NK	17.65
D11	before	NK	14.15
D11	after	NK	16.83
D12	before	NK	6.29
D12	after	NK	5.19
D13	before	NK	5.92
D13	after	NK	10.67
D14	before	NK	3.43
D14	after	NK	5.02
D15	before	NK	13.48
D15	after	NK	5.12
D16	before	NK	6.2
D16	after	NK	2.11
N21	health	NK	6.99
N22	health	NK	22.28
N23	health	NK	16.99
N24	health	NK	7.97
N25	health	NK	4
N26	health	NK	11.45
N27	health	NK	3.81
N28	health	NK	4.02
N29	health	NK	10
N30	health	NK	8.91
N31	health	NK	13.04
N32	health	NK	15.54
N33	health	NK	10.87
N34	health	NK	23.73
N35	health	NK	8.18
N36	health	NK	2.71
N37	health	NK	9.44
N38	health	NK	11.85
N39	health	NK	4.67
N40	health	NK	6.84
D1	before	B	40.36
D1	after	B	10.93
D2	before	B	33.28
D2	after	B	16.61
D3	before	B	21.34
D3	after	B	19.54
D4	before	B	26.36
D4	after	B	15.84
D5	before	B	30.24
D5	after	B	19.47
D6	before	B	27.81
D6	after	B	21.29
D7	before	B	39.62
D7	after	B	25.11
D8	before	B	22.34
D8	after	B	18.5
D9	before	B	34.44
D9	after	B	24.67
D10	before	B	49.67
D10	after	B	20.27
D11	before	B	22.58
D11	after	B	21.73
D12	before	B	38.11
D12	after	B	21.08
D13	before	B	28.625
D13	after	B	17.74
D14	before	B	30.8
D14	after	B	23.46
D15	before	B	22.9
D15	after	B	16.89
D16	before	B	37.78
D16	after	B	21.67
N21	health	B	21.02
N22	health	B	11.01
N23	health	B	17.02
N24	health	B	17.93
N25	health	B	16.47
N26	health	B	15.62
N27	health	B	18.07
N28	health	B	19.72
N29	health	B	18.9
N30	health	B	21.94
N31	health	B	19.81
N32	health	B	15.34
N33	health	B	20.41
N34	health	B	19.35
N35	health	B	20.56
N36	health	B	19.54
N37	health	B	17.53
N38	health	B	21.99
N39	health	B	18.29
N40	health	B	14.53

## Sheet: Fig2c
Donor	Treatment	Percentage
D1	before	0.125475
D1	after	0.0886364
D2	before	0.18799
D2	after	0.142857
D3	before	0.145553
D3	after	0.0840787
D4	before	0.221277
D4	after	0.145553
D5	before	0.155142
D5	after	0.0716253
D6	before	0.195652
D6	after	0.196629
D7	before	0.188312
D7	after	0.1171
D8	before	0.108232
D8	after	0.078905
D9	before	0.155556
D9	after	0.101266
D10	before	0.131078
D10	after	0.138404
D11	before	0.141844
D11	after	0.0729295
D12	before	0.128492
D12	after	0.125
D13	before	0.237363
D13	after	0.124629
D14	before	0.166529
D14	after	0.0917108
D15	before	0.216216
D15	after	0.212766
D16	before	0.15679
D16	after	0.0580271
N21	health	0.16545
N22	health	0.131188
N23	health	0.0633609
N24	health	0.143266
N25	health	NA
N26	health	0.0687919
N27	health	0.118881
N28	health	0.156863
N29	health	0.220884
N30	health	0.127021
N31	health	NA
N32	health	0.0981912
N33	health	0.132029
N34	health	0.0801887
N35	health	0.193359
N36	health	0.174497
N37	health	0.0705128
N38	health	0.131481
N39	health	0.120755
N40	health	0.101852
P1	before	0.123644
P1	after	0.277551
P2	before	0.136905
P2	after	0.0886076
P3	before	0.170732
P3	after	0.0798479
P4	before	0.0993976
P4	after	0.0846774
P5	before	0.125475
P5	after	0.0886364
P6	before	0.18799
P6	after	0.142857
P7	before	0.145553
P7	after	0.0840787

## Sheet: Fig3a
Donor	Treatment	Percentage
H1	health	0.407317
H2	health	0.422222
H3	health	0.375546
P1	after	0.363175
P1	before	0.596552
P2	after	0.152941
P2	before	0.370056
P3	after	0.3
P3	before	0.575342
P4	after	0.251852
P4	before	0.392707
P5	after	0.0668016
P5	before	0.139089
P6	after	0.182371
P6	before	0.149182
P7	after	0.137615
P7	before	0.62701

## Sheet: Fig3b
Gene	P1_before	P2_before	P3_before	P4_before	P5_before	P6_before	P7_before	P1_after	P2_after	P3_after	P4_after	P5_after	P6_after	P7_after	H1_health	H2_health	H3_health
FCGR1B	63.7574	50.2434	42.927	65.6214	46.0179	87.0435	30.2727	50.6025	36.6379	30.0493	9.08556	27.5774	32.36	16.8068	28.8533	13.7511	16.3102
FCER1G	3695.53	2436.59	2151.28	4314.4	2425.25	3481.35	3837.39	1611.53	1498.97	1168.82	1284.09	1887.67	1601.33	1475.46	1655.25	2012.72	2167.84
FCGR2A	97.4406	118.642	154.438	320.483	127.015	299.86	161.893	105.161	78.0547	58.0263	75.713	58.8318	120.614	91.1103	103.108	93.3626	88.6423
FCGR3A	910.649	873.138	1754.08	1672.12	429.855	1494.8	1849.26	345.07	363.193	264.227	369.479	145.241	438.33	234.41	388.672	643.406	601.35
FCGR3B	34.8861	56.1544	64.6371	239.613	7.97999	128.316	117.8	13.2687	6.37182	5.18092	42.3993	4.59624	17.6509	2.6537	6.36471	18.8173	19.1467
FCGR2B	38.4951	21.5329	59.2096	72.1563	10.374	32.6657	51.3319	14.5874	9.55772	11.398	18.1711	6.43473	29.4181	22.9987	27.5804	44.1482	57.4402
LILRB2	528.104	439.524	595.55	841.369	441.293	676.592	551.489	367.569	221.421	261.118	190.797	229.352	384.887	355.596	361.091	351.015	302.093
LILRB1	135.936	288.794	262.496	491.48	133.266	402.552	164.525	134.583	157.702	153.355	93.8841	64.8069	154.936	117.647	117.959	161.394	109.207
LILRA6	50.5248	53.1989	74.012	53.0961	128.611	122.839	63.1777	45.0808	36.6379	43.5197	22.7139	65.2666	66.6811	68.1116	67.4659	94.8101	90.0606
LILRA5	655.619	368.593	392.264	1183.09	226.499	771.264	559.386	248.48	183.19	147.138	222.596	97.8998	175.038	209.642	251.194	212.056	281.528
LILRA4	0	3.37771	0	1.90601	1.197	1.17362	0	1.56588	12.7436	25.9046	13.6283	4.13661	3.92242	0	7.21334	13.0273	0
LILRA1	127.515	123.709	250.161	185.7	163.324	161.373	136.885	105.903	95.5772	91.1842	72.6845	79.5149	107.376	97.3023	89.5302	99.8763	121.263
CX3CR1	144.356	195.063	227.464	119.262	84.0559	134.771	192.824	117.688	65.3111	99.4736	49.9706	54.6952	88.2544	88.4566	62.3741	114.351	127.645
IL7R	52.9307	43.488	65.624	60.9925	27.265	32.0789	110.561	52.2508	180.004	109.835	322.537	73.9994	55.8945	108.802	48.3718	41.2533	84.3875
IL6ST	19.2475	17.733	20.7234	25.3228	22.344	38.9251	31.5889	42.2787	25.4873	41.4473	63.5989	40.9065	34.3212	40.69	24.1859	24.6072	28.3656
IL3RA	26.4654	31.666	50.3281	50.3733	12.502	41.6635	42.7766	16.1533	17.5225	8.28947	18.1711	6.89436	6.37393	7.07653	12.3051	5.78993	12.7645
CXCR3	1.20297	2.11107	1.97365	0.544576	1.862	1.36922	0.658101	1.07139	9.55772	20.7237	13.6283	5.51548	8.82544	6.19196	7.63765	14.4748	4.96397
IL13RA1	14.4356	32.0882	15.7892	14.7035	21.147	26.0152	18.4268	39.0645	33.452	50.773	31.7995	50.099	46.5787	32.7289	31.8235	44.1482	51.058
IFNAR2	69.7723	34.6215	32.5653	42.7492	32.851	43.2283	43.4347	32.7186	20.7084	23.8322	19.6854	23.4408	22.0636	24.7678	24.1859	28.9497	29.7838
IL10RB	58.9456	41.7991	62.1701	60.9925	39.3679	72.3732	42.7766	33.2131	30.2661	25.9046	28.7709	28.4967	32.36	20.345	35.6424	47.7669	45.3849
IFNGR2	310.366	347.482	334.534	355.88	395.94	422.699	340.896	245.101	208.677	175.115	245.31	228.433	263.783	184.874	240.586	225.084	239.689
HLA-DRA	2519.02	2508.37	1981.55	2175.85	1544.13	1232.5	1911.78	2429.83	1447.99	2426.74	1402.2	1561.8	2203.91	2207.88	3619.4	4540.75	3415.21
HLA-DQA1	174.431	194.64	159.372	206.122	115.178	53.5953	215.857	284.248	81.2406	498.404	81.77	80.8938	183.373	559.046	357.697	324.96	458.813
HLA-DQB1	215.332	312.438	247.693	127.158	140.581	88.9995	428.424	238.837	149.738	346.085	124.169	147.08	272.118	470.589	909.729	615.904	596.386
HLA-DOA	10.8267	13.0886	2.46707	4.62889	6.51699	1.76043	6.58101	8.24146	14.3366	15.5428	9.08556	3.67699	6.86423	19.4605	23.3373	20.2648	17.0193
HLA-DMA	253.827	350.437	219.075	200.132	278.768	130.467	289.565	347.295	218.235	336.76	183.225	309.786	332.425	329.943	493.053	411.809	412.01
HLA-DMB	64.9604	110.198	59.2096	62.8985	80.8639	30.5141	67.7844	167.878	71.6829	119.161	84.7986	95.6017	97.5702	155.684	187.547	161.394	130.482
HLA-DPB1	756.669	1133.64	951.794	882.213	549.954	299.077	781.824	965.322	611.694	1026.86	540.591	502.828	653.573	897.834	1505.04	2340.58	1414.73
S100A9	13278.4	19186.7	4862.09	26273.9	20868.1	45286.9	7932.1	6785.11	14666.3	6874.04	7921.09	9635.55	10156.1	7797.45	4712.43	2777	4156.26
S100A12	2276.02	1886.03	540.287	3527.22	2498.8	15697	1022.69	383.228	2472.26	777.138	775.301	1471.26	1450.31	639.541	587.25	212.056	399.954
S100A8	32077.2	25243.7	7679.98	40718.2	20382.4	107405	12480.2	11017.5	40633.1	10931.7	9498.95	21185.4	18668.3	11184.5	5928.09	3050.57	4632.8
S100A4	8707.1	6234.41	5968.82	7263.28	6895.51	7126.02	7377.97	6451.33	7555.38	5302.15	4315.64	5718.64	4915.28	5057.06	4134.94	4156.45	5385.2
C1QA	784.337	1142.51	446.046	753.148	112.784	241.179	393.545	284.413	318.591	47.6645	99.9412	14.708	95.609	65.4579	121.354	154.157	127.645
C1QC	196.084	475.413	109.044	166.368	57.8549	76.8721	157.944	114.968	245.315	12.4342	3.02852	0.919247	24.5151	17.6913	28.0047	16.6461	5.67311
C1QB	855.312	1171.22	453.94	725.103	111.986	248.221	386.964	278.232	390.274	75.6414	71.1702	16.0868	73.0551	30.0752	74.2549	78.8878	48.9306
C2	12.0297	11.822	13.3222	16.065	5.58599	6.65051	17.1106	9.80733	3.18591	3.10855	4.54278	2.29812	3.43212	6.19196	3.81883	6.51367	7.09139
CFD	1061.02	637.12	1136.33	1306.16	716.736	717.864	1234.6	803.46	297.882	346.085	480.02	531.325	435.879	444.052	568.156	508.066	551.71
C3AR1	37.2921	145.664	141.116	62.3539	91.2379	56.3337	109.245	34.2845	30.2661	25.9046	21.1996	35.8506	23.0442	31.8444	19.9428	53.5569	45.3849
C5AR1	102.253	150.308	209.701	370.856	208.544	416.244	315.231	71.6183	58.9393	81.8585	68.1417	113.067	121.105	88.4566	163.785	91.9152	122.681

## Sheet: Fig3c
Gene	Type	Average_expression	Percentage_expression
VEGFA	monocyte	0.0681541	2.94499
TNFRSF13B	monocyte	0.00561681	0.351917
TNFRSF1B	monocyte	3.80535	75.4769
TNFRSF1A	monocyte	1.18181	45.0824
TNF	monocyte	0.199124	9.44619
TGFB1	monocyte	2.16617	64.8824
S100A9	monocyte	124.9	96.1289
S100A8	monocyte	211.776	92.369
S100A12	monocyte	14.5625	59.8259
RETN	monocyte	1.49191	26.0233
MIF	monocyte	4.07569	80.8853
CXCL8	monocyte	0.320865	1.55584
IL6	monocyte	0.000635473	0.0370439
IL4	monocyte	0.000439996	0.0370439
IL2RA	monocyte	0.00364205	0.259307
IL23A	monocyte	0.0142926	0.907575
IL1B	monocyte	0.244217	9.2795
IL18	monocyte	0.216189	11.0946
IL15	monocyte	0.264542	13.5766
IL10	monocyte	0.00984326	0.57418
IFNG	monocyte	0.00256659	0.148176
HMGB1	monocyte	4.17196	82.3301
HGF	monocyte	0.104881	5.59363
HAMP	monocyte	0.00539286	0.296351
CXCL12	monocyte	0.00105802	0.0740878
CXCL10	monocyte	0.516228	5.13058
CSF1	monocyte	0.00998198	0.277829
CD40LG	monocyte	0.0314368	1.74106
CCL5	monocyte	0.508138	7.77922
CCL4	monocyte	0.158158	2.75977
CCL2	monocyte	0.0494374	1.33358
VEGFA	B	0.00213991	0.240353
TNFRSF13B	B	0.443298	17.3788
TNFRSF1B	B	0.239064	9.6141
TNFRSF1A	B	0.0301797	1.82935
TNF	B	0.0556155	2.08973
TGFB1	B	0.558624	20.924
S100A9	B	0.564557	12.4449
S100A8	B	0.898007	15.6096
S100A12	B	0.0700424	2.1832
RETN	B	0.00758323	0.293764
MIF	B	6.10608	84.4305
CXCL8	B	0.00166326	0.0534117
IL6	B	0.0171293	0.660969
IL4	B	7.35605e-05	0.0200294
IL2RA	B	0.0476998	2.00294
IL23A	B	0.0506021	2.28335
IL1B	B	0.0015076	0.0600881
IL18	B	0.00766371	0.293764
IL15	B	0.0732602	2.71732
IL10	B	0.000423597	0.0267058
IFNG	B	0.00231239	0.126853
HMGB1	B	6.06043	85.7257
HGF	B	0.00382391	0.200294
HAMP	B	0.002081	0.0934704
CXCL10	B	0.00299189	0.0667646
CSF1	B	0.00117931	0.0667646
CD40LG	B	0.0361361	1.75591
CCL5	B	0.130937	3.87235
CCL4	B	0.0951746	2.74402
CCL2	B	0.000365382	0.0200294
VEGFA	CD4 T	0.000244918	0.0107774
TNFRSF13B	CD4 T	0.00193565	0.0718494
TNFRSF1B	CD4 T	0.26755	9.85415
TNFRSF1A	CD4 T	0.438361	17.3911
TNF	CD4 T	0.0406363	1.72798
TGFB1	CD4 T	0.631992	23.1427
S100A9	CD4 T	0.510308	15.4045
S100A8	CD4 T	0.951964	20.2759
S100A12	CD4 T	0.0593582	2.36744
RETN	CD4 T	0.0187579	0.362839
MIF	CD4 T	6.25231	88.1987
CXCL8	CD4 T	0.000508368	0.0215548
IL4	CD4 T	0.00110599	0.0467021
IL2RA	CD4 T	0.0923971	3.18652
IL23A	CD4 T	0.126311	5.47133
IL2	CD4 T	0.00158917	0.061072
IL1B	CD4 T	0.00111937	0.0395172
IL18	CD4 T	0.00197619	0.0898118
IL17A	CD4 T	0.000350566	0.00718494
IL15	CD4 T	0.00792487	0.352062
IL10	CD4 T	0.000777756	0.0323322
IFNG	CD4 T	0.0033419	0.122144
HMGB1	CD4 T	5.21284	84.5524
HGF	CD4 T	0.000437407	0.0215548
HAMP	CD4 T	0.00022204	0.0107774
CXCL10	CD4 T	0.00161633	0.0754419
CSF3	CD4 T	0.000218667	0.00718494
CSF1	CD4 T	0.0111266	0.506538
CD40LG	CD4 T	1.12556	34.441
CCL5	CD4 T	0.183004	4.12056
CCL4	CD4 T	0.0187198	0.689754
CCL2	CD4 T	0.000279791	0.0107774
VEGFA	CD8 T	0.000610016	0.0263348
TNFRSF13B	CD8 T	0.00237673	0.0987557
TNFRSF1B	CD8 T	0.336602	11.1331
TNFRSF1A	CD8 T	0.632844	23.8989
TNF	CD8 T	0.0377944	1.376
TGFB1	CD8 T	0.977724	33.0634
S100A9	CD8 T	0.323438	11.2252
S100A8	CD8 T	0.524541	15.0174
S100A12	CD8 T	0.0455624	1.86977
RETN	CD8 T	0.0251911	1.12581
MIF	CD8 T	6.28489	90.684
CXCL8	CD8 T	0.000599094	0.0263348
IL6	CD8 T	0.000362468	0.0197511
IL4	CD8 T	0.000643222	0.0197511
IL2RA	CD8 T	0.00405931	0.184344
IL23A	CD8 T	0.123047	5.60274
IL2	CD8 T	0.000644221	0.0263348
IL1B	CD8 T	0.000610779	0.0263348
IL18	CD8 T	0.00119663	0.0658371
IL15	CD8 T	0.012371	0.539864
IL10	CD8 T	0.00443994	0.190928
IFNG	CD8 T	0.0410189	1.23774
HMGB1	CD8 T	5.21074	86.9247
HGF	CD8 T	0.000100316	0.00658371
CXCL10	CD8 T	0.000910579	0.046086
CSF1	CD8 T	0.00676014	0.309434
CD40LG	CD8 T	0.116182	4.20699
CCL5	CD8 T	10.7165	31.4767
CCL4	CD8 T	1.53312	16.3539
CCL2	CD8 T	0.000226802	0.0131674
VEGFA	NK	0.00648977	0.152294
TNFRSF13B	NK	0.00771035	0.418808
TNFRSF1B	NK	1.07695	33.5618
TNFRSF1A	NK	1.28657	39.6155
TNF	NK	0.0964368	3.78831
TGFB1	NK	2.149	54.94
S100A9	NK	0.857807	14.1062
S100A8	NK	1.71043	17.0569
S100A12	NK	0.0875124	2.05597
RETN	NK	0.0178776	0.628212
MIF	NK	6.92719	87.3215
CXCL8	NK	0.000974074	0.0380735
IL4	NK	0.000340868	0.0571102
IL2RA	NK	0.0184187	0.9328
IL23A	NK	0.0105575	0.837617
IL1B	NK	0.000624042	0.0380735
IL18	NK	0.106649	4.41652
IL17A	NK	0.000249858	0.0380735
IL15	NK	0.0790431	3.02684
IL10	NK	0.00626054	0.342661
IFNG	NK	0.196639	6.77708
HMGB1	NK	8.28051	89.0729
HGF	NK	0.000647743	0.0571102
HAMP	NK	0.000355561	0.0190367
CXCL10	NK	0.00600289	0.152294
CSF1	NK	0.00714906	0.342661
CD40LG	NK	0.0661821	3.59794
CCL5	NK	28.2379	76.3754
CCL4	NK	11.7535	75.671

## Sheet: Fig3d
Gene	P1_before	P2_before	P3_before	P4_before	P5_before	P6_before	P7_before	P1_after	P2_after	P3_after	P4_after	P5_after	P6_after	P7_after	H1_health	H2_health	H3_health
IL1B	25.2624	70.5097	19.2431	14.7035	100.415	62.7886	30.2727	21.675	9.55772	21.7599	12.1141	37.2295	52.9527	8.84566	44.1286	13.0273	14.8919
TNF	30.0743	29.9772	35.0323	56.9082	25.536	25.624	17.7687	13.4336	7.96477	16.5789	56.0276	10.1117	12.2576	3.53826	5.09177	21.7122	31.2021

## Sheet: Fig4a
Donor	Treatment	Percentage
H1	health	0.0388601
H2	health	0.0174002
H3	health	0.0675287
P1	after	0.128
P1	before	0.0730067
P2	after	0.0774566
P2	before	0.0423676
P3	after	0.0217391
P3	before	0.0181422
P4	after	0.154985
P4	before	0.097146
P5	after	0.0843507
P5	before	0.0166774
P6	after	0.203966
P6	before	0.115556
P7	after	0.0198
P7	before	0.0293

## Sheet: Fig4b
Donor	Treatment	Percentage
D1	before	0.58
D1	after	5.12
D2	before	1.65
D2	after	9.39
D3	before	2.93
D3	after	1.98
D4	before	2.86
D4	after	9.7
D5	before	2.25
D5	after	2.19
D6	before	2.11
D6	after	1.24
D7	before	1.18
D7	after	6.82
D8	before	1.74
D8	after	2.55
D9	before	0.54
D9	after	1.14
D10	before	0.81
D10	after	0.99
D11	before	3.2
D11	after	4.14
D12	before	2.24
D12	after	9.14
D13	before	3.78
D13	after	3.66
D14	before	1.88
D14	after	1.88
D15	before	6.73
D15	after	14.05
D16	before	2.1
D16	after	1.75
N21	health	0.34
N22	health	4.9
N23	health	4.56
N24	health	5.57
N25	health	2.02
N26	health	1.22
N27	health	1.25
N28	health	0.74
N29	health	0.97
N30	health	0.71
N31	health	7.54
N32	health	1.58
N33	health	0.7
N34	health	0.67
N35	health	1.5
N36	health	0.89
N37	health	1.33
N38	health	1.32
N39	health	5.39
N40	health	0.81

[truncated: 20 more sheets: Fig4c, Fig4d&SuppFig11, Fig4e, Fig5a, Fig5b, Fig5c, Fig5d, Fig5e, Fig5f, suppFig4, suppFig7, suppFig12, suppFig13, suppFig16, suppFig19, suppFig20, suppFig22, suppFig23, suppFig24, suppFig25]
